# Supplementary material for: Engineered extracellular vesicles reprogram T cells by targeting PD-1 and PHB1 signaling in inflammatory bowel disease
Source: Signal Transduct Target Ther. 2025 Dec 25;10:418. doi: 10.1038/s41392-025-02516-0 (PMC12738735; doi:10.1038/s41392-025-02516-0)
Supplement: Supplementary file 2 — Supplementary Tables 3 [file 41392_2025_2516_MOESM2_ESM.xlsx]

## Sheet: Supplementary Table 2
Table S3. Differential gene expression of CD4+ cells.
p_val	avg_log2FC	pct.1	pct.2	p_val_adj	cluster	Annotation	gene
0	1.31574	0.747	0.475	0	0	Central memory CD4 T cells	TCF7
0	1.68468	0.458	0.22	0	0	Central memory CD4 T cells	CRIP2
0	1.15812	0.712	0.493	0	0	Central memory CD4 T cells	TIMP1
0	1.32343	0.93	0.713	0	0	Central memory CD4 T cells	IL7R
0	1.79175	0.388	0.196	0	0	Central memory CD4 T cells	PLAC8
0	1.49857	0.361	0.184	0	0	Central memory CD4 T cells	WDR86-AS1
0	2.51729	0.256	0.084	0	0	Central memory CD4 T cells	C1orf162
0	0.743592	0.952	0.783	0	0	Central memory CD4 T cells	LTB
0	1.13597	0.93	0.766	0	0	Central memory CD4 T cells	TXNIP
0	1.18383	0.455	0.298	0	0	Central memory CD4 T cells	ALOX5AP
0	1.57801	0.34	0.186	0	0	Central memory CD4 T cells	CCR7
0	0.753496	0.954	0.8	0	0	Central memory CD4 T cells	KLF2
0	0.926761	0.62	0.469	0	0	Central memory CD4 T cells	TSC22D3
0	1.37205	0.378	0.23	0	0	Central memory CD4 T cells	AQP3
0	0.75706	0.966	0.822	0	0	Central memory CD4 T cells	ANXA1
0	0.82929	0.668	0.528	0	0	Central memory CD4 T cells	GIMAP1
0	0.820141	0.846	0.718	0	0	Central memory CD4 T cells	RIPOR2
0	0.859603	0.739	0.62	0	0	Central memory CD4 T cells	SAMHD1
0	0.729958	0.972	0.861	0	0	Central memory CD4 T cells	GIMAP4
0	0.984391	0.705	0.598	0	0	Central memory CD4 T cells	TNFSF10
0	0.847273	0.991	0.887	0	0	Central memory CD4 T cells	GIMAP7
0	0.796681	0.839	0.737	0	0	Central memory CD4 T cells	ZFP36L2
0	0.992426	0.842	0.741	0	0	Central memory CD4 T cells	NOSIP
0	0.843118	0.749	0.661	0	0	Central memory CD4 T cells	RNASET2
0	1.00631	0.912	0.833	0	0	Central memory CD4 T cells	GSTK1
0	0.751453	0.97	0.893	0	0	Central memory CD4 T cells	IFITM2
0	0.791993	0.653	0.586	0	0	Central memory CD4 T cells	TRADD
0	0.672762	0.779	0.713	0	0	Central memory CD4 T cells	CRIP1
0	0.625485	0.716	0.65	0	0	Central memory CD4 T cells	TMEM123
0	0.736	0.921	0.86	0	0	Central memory CD4 T cells	AHNAK
0	0.388667	0.941	0.907	0	0	Central memory CD4 T cells	BTG1
0	0.629021	0.818	0.784	0	0	Central memory CD4 T cells	PPP2R5C
0	0.470987	0.961	0.931	0	0	Central memory CD4 T cells	LDHB
0	0.448882	0.926	0.898	0	0	Central memory CD4 T cells	FYB1
0	0.48585	0.894	0.87	0	0	Central memory CD4 T cells	CD37
0	0.538616	0.978	0.954	0	0	Central memory CD4 T cells	TLE5
0	0.572999	0.823	0.799	0	0	Central memory CD4 T cells	NOP53
0	0.652614	0.941	0.92	0	0	Central memory CD4 T cells	ITGB1
0	0.408052	0.994	0.977	0	0	Central memory CD4 T cells	EMP3
0	0.57837	0.951	0.934	0	0	Central memory CD4 T cells	TAGLN2
0	0.814962	0.995	0.979	0	0	Central memory CD4 T cells	S100A10
0	0.453364	0.995	0.981	0	0	Central memory CD4 T cells	S100A11
0	0.704168	1	0.989	0	0	Central memory CD4 T cells	CD52
0	0.464577	0.933	0.922	0	0	Central memory CD4 T cells	SARAF
0	0.489215	0.962	0.951	0	0	Central memory CD4 T cells	ITM2B
0	0.375313	0.998	0.99	0	0	Central memory CD4 T cells	S100A6
0	0.331396	1	0.996	0	0	Central memory CD4 T cells	RPL29
0	0.375493	0.988	0.984	0	0	Central memory CD4 T cells	RPS25
0	0.344736	1	0.997	0	0	Central memory CD4 T cells	RPL21
0	0.329785	1	0.997	0	0	Central memory CD4 T cells	RPL23A
0	0.40501	1	0.997	0	0	Central memory CD4 T cells	RPL13A
0	0.351934	0.999	0.997	0	0	Central memory CD4 T cells	RPL9
0	0.382054	0.992	0.99	0	0	Central memory CD4 T cells	RPS10
0	0.392999	1	0.998	0	0	Central memory CD4 T cells	RPL39
0	0.260467	1	0.998	0	0	Central memory CD4 T cells	RPL27A
0	0.267472	1	0.998	0	0	Central memory CD4 T cells	RPS15A
0	0.290663	1	0.998	0	0	Central memory CD4 T cells	RPL3
0	0.257658	0.999	0.998	0	0	Central memory CD4 T cells	RPL5
0	0.360189	1	0.999	0	0	Central memory CD4 T cells	RPL14
0	0.297925	0.999	0.998	0	0	Central memory CD4 T cells	RPL10A
0	0.281584	1	0.999	0	0	Central memory CD4 T cells	NACA
0	0.352281	1	0.999	0	0	Central memory CD4 T cells	RPS29
0	0.364759	1	0.999	0	0	Central memory CD4 T cells	RPL26
0	0.348807	1	1	0	0	Central memory CD4 T cells	RPL11
0	0.285893	1	1	0	0	Central memory CD4 T cells	RPS8
0	0.488	1	1	0	0	Central memory CD4 T cells	RPS27
0	0.260875	1	1	0	0	Central memory CD4 T cells	RPS7
0	0.260405	1	1	0	0	Central memory CD4 T cells	TMSB10
0	0.391889	1	1	0	0	Central memory CD4 T cells	RPS27A
0	0.395536	1	1	0	0	Central memory CD4 T cells	RPL32
0	0.301882	1	1	0	0	Central memory CD4 T cells	RPL35A
0	0.50258	1	1	0	0	Central memory CD4 T cells	RPL34
0	0.380541	1	1	0	0	Central memory CD4 T cells	RPS14
0	0.318796	1	1	0	0	Central memory CD4 T cells	RPL37
0	0.402508	1	1	0	0	Central memory CD4 T cells	RPS12
0	0.348766	1	1	0	0	Central memory CD4 T cells	EEF1A1
0	0.339556	1	1	0	0	Central memory CD4 T cells	RPS18
0	0.477925	1	1	0	0	Central memory CD4 T cells	RPL10
0	0.421216	1	1	0	0	Central memory CD4 T cells	RPL30
0	0.295354	1	1	0	0	Central memory CD4 T cells	RPS6
0	0.521202	1	1	0	0	Central memory CD4 T cells	TPT1
0	0.426641	1	1	0	0	Central memory CD4 T cells	RPL13
0	0.338641	1	1	0	0	Central memory CD4 T cells	RPL19
0	0.336777	1	1	0	0	Central memory CD4 T cells	RPL28
0	0.309556	1	1	0	0	Central memory CD4 T cells	RPS28
0	0.26576	1	1	0	0	Central memory CD4 T cells	RPL18
0	0.371143	1	1	0	0	Central memory CD4 T cells	RPL18A
0	0.346269	1	1	0	0	Central memory CD4 T cells	RPS19
2.66795448754273e-322	0.261901	1	1	2.10032049077314e-317	0	Central memory CD4 T cells	RPS16
1.20552017585264e-321	0.516663	0.921	0.899	9.49033703238234e-317	0	Central memory CD4 T cells	RPS4Y1
5.03917314819321e-319	0.782305	0.623	0.553	3.96703866918362e-314	0	Central memory CD4 T cells	CRBN
1.05089739133017e-318	0.251279	1	1	8.27308462350759e-314	0	Central memory CD4 T cells	RPS3
1.43665396629009e-318	0.275871	0.997	0.988	1.13099146842221e-313	0	Central memory CD4 T cells	MYL12A
9.83444335662297e-311	0.504319	0.836	0.787	7.74207e-306	0	Central memory CD4 T cells	SLFN5
0	0.319589	0.993	0.985	1.87215e-304	0	Central memory CD4 T cells	RPL41
1.96569e-306	0.419658	0.89	0.882	1.54747e-301	0	Central memory CD4 T cells	GPSM3
7.83384e-303	0.264943	0.997	0.994	6.16712e-298	0	Central memory CD4 T cells	RPL38
9.6747e-300	0.439922	0.854	0.813	7.61631e-295	0	Central memory CD4 T cells	S1PR4
8.15943e-294	1.3891	0.339	0.213	6.42343e-289	0	Central memory CD4 T cells	EEIG1
6.09072e-293	0.3389	0.965	0.965	4.79485e-288	0	Central memory CD4 T cells	TOMM7
2.18894e-288	0.456175	0.822	0.811	1.72322e-283	0	Central memory CD4 T cells	ACAP1
7.49404e-280	0.271449	0.987	0.98	5.89961e-275	0	Central memory CD4 T cells	MYL12B
4.66208e-276	0.329538	0.957	0.948	3.67018e-271	0	Central memory CD4 T cells	FXYD5
7.31129e-272	0.692223	0.631	0.559	5.75574e-267	0	Central memory CD4 T cells	GLIPR2
5.02091e-270	0.278892	0.999	0.999	3.95266e-265	0	Central memory CD4 T cells	RPS3A
2.42184e-267	0.839474	0.51	0.397	1.90657e-262	0	Central memory CD4 T cells	TC2N
4.05624e-267	1.32646	0.295	0.169	3.19324e-262	0	Central memory CD4 T cells	SORL1
2.95961e-262	0.474618	0.783	0.736	2.32992e-257	0	Central memory CD4 T cells	PLAAT4
4.73325e-262	0.49129	0.768	0.721	3.7262e-257	0	Central memory CD4 T cells	BIN2
9.5223e-260	0.283281	0.976	0.973	7.49633e-255	0	Central memory CD4 T cells	RPL31
2.04585e-259	0.366291	0.921	0.904	1.61058e-254	0	Central memory CD4 T cells	APRT
1.18198e-247	0.37439	0.888	0.897	9.30505e-243	0	Central memory CD4 T cells	STK4
3.70313e-247	0.874806	0.538	0.426	2.91525e-242	0	Central memory CD4 T cells	LMNA
1.57429e-246	0.388946	0.781	0.711	1.23935e-241	0	Central memory CD4 T cells	ISG20
1.95816e-246	0.426419	0.843	0.854	1.54154e-241	0	Central memory CD4 T cells	N4BP2L2
2.63345e-241	0.340497	0.905	0.897	2.07316e-236	0	Central memory CD4 T cells	TRAF3IP3
2.37396e-238	0.411727	0.842	0.83	1.86888e-233	0	Central memory CD4 T cells	CD48
2.75138e-238	0.690468	0.591	0.508	2.166e-233	0	Central memory CD4 T cells	TRAT1
3.27802e-226	0.383498	0.853	0.838	2.58059e-221	0	Central memory CD4 T cells	EVL
1.90096e-219	0.468969	0.753	0.722	1.49651e-214	0	Central memory CD4 T cells	MBP
5.97222e-216	0.549849	0.705	0.657	4.70157e-211	0	Central memory CD4 T cells	LINC00861
1.41319e-211	0.913732	0.433	0.337	1.11252e-206	0	Central memory CD4 T cells	S1PR1
4.02041e-210	0.66111	0.665	0.623	3.16503e-205	0	Central memory CD4 T cells	GPR183
5.67714e-209	0.385872	0.822	0.833	4.46927e-204	0	Central memory CD4 T cells	CSTB
2.58006e-208	0.442271	0.752	0.737	2.03113e-203	0	Central memory CD4 T cells	RABAC1
1.06407e-206	0.297954	0.935	0.937	8.37682e-202	0	Central memory CD4 T cells	TSPO
1.22856e-202	0.96545	0.445	0.333	9.67174e-198	0	Central memory CD4 T cells	KLRB1
2.91528e-202	0.798774	0.489	0.402	2.29503e-197	0	Central memory CD4 T cells	ITGB7
2.33647e-201	0.255119	0.995	0.976	1.83936e-196	0	Central memory CD4 T cells	VIM
3.14822e-200	0.428186	0.801	0.782	2.47841e-195	0	Central memory CD4 T cells	BCL11B
1.122e-196	0.273577	0.944	0.943	8.83282e-192	0	Central memory CD4 T cells	COMMD6
7.3139e-193	0.683339	0.554	0.49	5.75779e-188	0	Central memory CD4 T cells	SYTL1
1.13902e-191	0.599496	0.708	0.684	8.96682e-187	0	Central memory CD4 T cells	CORO1B
5.91298e-189	0.562708	0.683	0.67	4.65493e-184	0	Central memory CD4 T cells	ATM
2.18506e-185	0.300095	0.883	0.877	1.72016e-180	0	Central memory CD4 T cells	CD44
6.60046e-185	1.03149	0.381	0.289	5.19614e-180	0	Central memory CD4 T cells	LEF1
7.89054e-184	0.266649	0.961	0.965	6.21175e-179	0	Central memory CD4 T cells	PSME1
6.47206e-182	0.942089	0.417	0.338	5.09507e-177	0	Central memory CD4 T cells	SUSD3
4.76686e-180	0.914568	0.428	0.337	3.75266e-175	0	Central memory CD4 T cells	TSHZ2
6.70295e-175	0.391398	0.782	0.8	5.27683e-170	0	Central memory CD4 T cells	SMDT1
1.64811e-173	0.489125	0.73	0.702	1.29746e-168	0	Central memory CD4 T cells	GAS5
1.80917e-171	0.269163	0.935	0.937	1.42425e-166	0	Central memory CD4 T cells	ITGB2
1.32221e-169	0.278822	0.938	0.936	1.0409e-164	0	Central memory CD4 T cells	EEF2
2.44089e-155	0.284492	0.998	0.999	1.92157e-150	0	Central memory CD4 T cells	MALAT1
5.52673e-153	0.565451	0.711	0.717	4.35087e-148	0	Central memory CD4 T cells	ITGA4
2.39663e-150	0.303294	0.872	0.884	1.88672e-145	0	Central memory CD4 T cells	PCED1B-AS1
5.78504e-150	0.703947	0.446	0.36	4.55422e-145	0	Central memory CD4 T cells	KLF3
8.35575e-147	0.940702	0.381	0.297	6.57798e-142	0	Central memory CD4 T cells	FUT7
9.132e-138	0.624265	0.516	0.459	7.18907e-133	0	Central memory CD4 T cells	IL10RA
1.75028e-134	0.336956	0.77	0.782	1.37789e-129	0	Central memory CD4 T cells	TBC1D10C
3.99488e-134	0.428865	0.688	0.683	3.14493e-129	0	Central memory CD4 T cells	EMB
4.15362e-134	0.804469	0.443	0.388	3.2699e-129	0	Central memory CD4 T cells	MAP3K1
9.3327e-134	0.419814	0.705	0.677	7.34708e-129	0	Central memory CD4 T cells	PLP2
5.00457e-131	0.634112	0.544	0.509	3.9398e-126	0	Central memory CD4 T cells	PAG1
7.21687e-130	0.691856	0.48	0.428	5.68141e-125	0	Central memory CD4 T cells	STK38
9.9286e-130	1.03149	0.308	0.231	7.81619e-125	0	Central memory CD4 T cells	CDC14A
9.73001e-127	0.272045	0.893	0.916	7.65985e-122	0	Central memory CD4 T cells	UCP2
2.40421e-126	0.541815	0.496	0.417	1.89269e-121	0	Central memory CD4 T cells	SAMD3
4.59333e-124	0.293293	0.861	0.878	3.61605e-119	0	Central memory CD4 T cells	IKZF1
5.29483e-124	0.766039	0.445	0.397	4.1683e-119	0	Central memory CD4 T cells	TRAPPC6A
1.70571e-123	1.21923	0.256	0.182	1.3428e-118	0	Central memory CD4 T cells	CYSLTR1
2.86325e-122	0.334916	0.794	0.824	2.25406e-117	0	Central memory CD4 T cells	LEPROTL1
3.25189e-122	0.772711	0.416	0.346	2.56002e-117	0	Central memory CD4 T cells	CAPG
3.73322e-122	1.0987	0.27	0.194	2.93894e-117	0	Central memory CD4 T cells	ABLIM1
1.41172e-121	0.379311	0.713	0.733	1.11136e-116	0	Central memory CD4 T cells	RSRP1
1.63715e-120	0.424522	0.625	0.588	1.28883e-115	0	Central memory CD4 T cells	PBXIP1
5.35964e-119	0.742738	0.497	0.45	4.21932e-114	0	Central memory CD4 T cells	MYADM
1.90164e-117	0.721797	0.464	0.426	1.49705e-112	0	Central memory CD4 T cells	RCAN3
2.23087e-116	0.417493	0.724	0.754	1.75623e-111	0	Central memory CD4 T cells	PRMT2
8.70463e-116	0.526558	0.595	0.588	6.85263e-111	0	Central memory CD4 T cells	SSBP4
6.91789e-113	0.806587	0.443	0.411	5.44604e-108	0	Central memory CD4 T cells	SKP1
2.81177e-109	0.364697	0.697	0.7	2.21354e-104	0	Central memory CD4 T cells	SELPLG
3.78845e-108	0.322323	0.774	0.812	2.98242e-103	0	Central memory CD4 T cells	ICAM3
3.68176e-107	0.903133	0.288	0.216	2.89843e-102	0	Central memory CD4 T cells	SCML4
1.10587e-106	0.257491	0.844	0.871	8.70586e-102	0	Central memory CD4 T cells	VAMP8
7.14274e-105	0.260914	0.783	0.778	5.62305e-100	0	Central memory CD4 T cells	PNRC1
9.71512e-105	0.570145	0.579	0.568	7.64813e-100	0	Central memory CD4 T cells	RGCC
1.12651e-104	0.298577	0.794	0.812	8.86832e-100	0	Central memory CD4 T cells	ANXA6
7.47626e-104	0.349709	0.708	0.715	5.88561e-99	0	Central memory CD4 T cells	MCUB
4.58764e-103	0.906264	0.32	0.256	3.61157e-98	0	Central memory CD4 T cells	MGAT4A
4.6573e-103	0.396986	0.667	0.68	3.66641e-98	0	Central memory CD4 T cells	SEPTIN9
8.91852e-102	0.488283	0.567	0.534	7.02101e-97	0	Central memory CD4 T cells	RASGRP2
1.95343e-101	0.275181	0.92	0.935	1.53782e-96	0	Central memory CD4 T cells	EZR
2.74012e-101	0.399368	0.717	0.721	2.15713e-96	0	Central memory CD4 T cells	DSTN
1.71364e-98	0.391561	0.654	0.679	1.34904e-93	0	Central memory CD4 T cells	VAMP2
1.19963e-97	0.256258	0.855	0.879	9.444e-93	0	Central memory CD4 T cells	EIF3F
1.67051e-96	0.272921	0.83	0.842	1.31509e-91	0	Central memory CD4 T cells	EIF3E
4.62328e-96	0.53591	0.594	0.597	3.63963e-91	0	Central memory CD4 T cells	ATP2B1
6.22975e-96	0.580278	0.583	0.579	4.90431e-91	0	Central memory CD4 T cells	KLF6
2.01305e-94	0.260864	0.812	0.849	1.58475e-89	0	Central memory CD4 T cells	HIGD2A
1.04785e-92	0.818376	0.356	0.299	8.24911e-88	0	Central memory CD4 T cells	TSPAN2
5.06537e-92	0.671828	0.352	0.284	3.98766e-87	0	Central memory CD4 T cells	PIK3IP1
6.36431e-92	0.318502	0.705	0.721	5.01024e-87	0	Central memory CD4 T cells	EVI2B
2.05903e-85	0.271314	0.823	0.839	1.62095e-80	0	Central memory CD4 T cells	CIB1
5.64016e-84	0.66167	0.43	0.403	4.44016e-79	0	Central memory CD4 T cells	R3HDM4
1.99048e-83	0.297699	0.784	0.816	1.56698e-78	0	Central memory CD4 T cells	SF1
7.11531e-83	0.502836	0.526	0.521	5.60146e-78	0	Central memory CD4 T cells	MVP
5.11041e-82	0.308185	0.774	0.788	4.02312e-77	0	Central memory CD4 T cells	RPL22
6.62637e-82	0.753794	0.386	0.347	5.21654e-77	0	Central memory CD4 T cells	PRKY-ENSG00000293442
1.55991e-81	0.429703	0.588	0.611	1.22802e-76	0	Central memory CD4 T cells	HMOX2
1.22183e-79	0.272239	0.781	0.795	9.61877e-75	0	Central memory CD4 T cells	IER2
1.8713e-77	0.578168	0.485	0.472	1.47317e-72	0	Central memory CD4 T cells	CD5
4.95752e-76	0.468622	0.501	0.472	3.90275e-71	0	Central memory CD4 T cells	GPR171
2.39943e-75	0.274438	0.59	0.545	1.88892e-70	0	Central memory CD4 T cells	CDKN2D
3.90493e-75	0.331263	0.651	0.662	3.07412e-70	0	Central memory CD4 T cells	BIN1
6.22527e-75	0.334806	0.664	0.659	4.90078e-70	0	Central memory CD4 T cells	MYO1F
9.4179e-74	0.458633	0.575	0.585	7.41415e-69	0	Central memory CD4 T cells	MGST3
7.97487e-73	0.258036	0.761	0.76	6.27814e-68	0	Central memory CD4 T cells	CNN2
2.97756e-72	0.807319	0.343	0.302	2.34405e-67	0	Central memory CD4 T cells	ODF2L
6.7603e-71	0.364906	0.623	0.619	5.32198e-66	0	Central memory CD4 T cells	GZMM
9.22669e-71	0.426233	0.68	0.708	7.26362e-66	0	Central memory CD4 T cells	SELL
1.94073e-70	0.25733	0.819	0.826	1.52782e-65	0	Central memory CD4 T cells	GTF3A
4.79588e-70	0.671298	0.417	0.398	3.77551e-65	0	Central memory CD4 T cells	CAMK4
1.80498e-69	0.271929	0.766	0.802	1.42096e-64	0	Central memory CD4 T cells	UXT
1.84264e-69	0.347385	0.65	0.685	1.4506e-64	0	Central memory CD4 T cells	CHURC1
1.09403e-68	0.320941	0.772	0.779	8.61265e-64	0	Central memory CD4 T cells	SNHG6
9.35369e-64	0.266934	0.782	0.818	7.3636e-59	0	Central memory CD4 T cells	ANKRD12
1.41593e-62	0.339858	0.649	0.691	1.11468e-57	0	Central memory CD4 T cells	OCIAD2
3.75003e-62	0.468929	0.522	0.531	2.95217e-57	0	Central memory CD4 T cells	SIGIRR
7.56166e-61	0.720665	0.302	0.257	5.95284e-56	0	Central memory CD4 T cells	GIMAP8
7.90646e-61	0.366344	0.625	0.663	6.22428e-56	0	Central memory CD4 T cells	EIF4A2
3.969e-59	0.339657	0.616	0.639	3.12456e-54	0	Central memory CD4 T cells	ARHGAP45
2.07463e-58	0.297468	0.687	0.724	1.63323e-53	0	Central memory CD4 T cells	ISG15
5.00693e-57	0.380296	0.602	0.629	3.94166e-52	0	Central memory CD4 T cells	PCSK7
2.47627e-56	0.259071	0.761	0.794	1.94942e-51	0	Central memory CD4 T cells	NDUFB9
3.28488e-55	0.796957	0.329	0.295	2.58599e-50	0	Central memory CD4 T cells	ERN1
2.01786e-54	0.320953	0.473	0.438	1.58854e-49	0	Central memory CD4 T cells	CD40LG
6.96995e-53	0.333586	0.667	0.713	5.48702e-48	0	Central memory CD4 T cells	GCC2
2.46954e-52	0.289966	0.647	0.666	1.94412e-47	0	Central memory CD4 T cells	ADD3
4.52096e-52	0.59753	0.336	0.296	3.55908e-47	0	Central memory CD4 T cells	CREBRF
1.60063e-50	0.86235	0.283	0.25	1.26008e-45	0	Central memory CD4 T cells	SUN1
2.64162e-50	0.270603	0.677	0.724	2.07959e-45	0	Central memory CD4 T cells	ENSG00000289100
2.33969e-49	0.494252	0.475	0.482	1.8419e-44	0	Central memory CD4 T cells	DGKA
4.27824e-49	0.449491	0.519	0.54	3.368e-44	0	Central memory CD4 T cells	GRK6
5.37166e-48	0.627854	0.348	0.32	4.22878e-43	0	Central memory CD4 T cells	TAGAP
5.46719e-45	0.580751	0.419	0.413	4.30399e-40	0	Central memory CD4 T cells	SLC2A3
2.51615e-44	0.26251	0.628	0.662	1.98082e-39	0	Central memory CD4 T cells	TGFB1
4.19417e-44	0.287854	0.637	0.685	3.30182e-39	0	Central memory CD4 T cells	ANXA11
1.43146e-43	0.66018	0.373	0.361	1.12691e-38	0	Central memory CD4 T cells	SH3BP5
2.08819e-43	0.454147	0.492	0.509	1.6439e-38	0	Central memory CD4 T cells	TSPAN14
8.83792e-43	0.820223	0.275	0.246	6.95757e-38	0	Central memory CD4 T cells	SLC39A10
6.24153e-42	0.529166	0.417	0.415	4.91358e-37	0	Central memory CD4 T cells	THEM4
9.19133e-42	0.489738	0.441	0.437	7.23578e-37	0	Central memory CD4 T cells	PLEC
6.42034e-41	0.29912	0.634	0.687	5.05435e-36	0	Central memory CD4 T cells	PPP1R2
7.59896e-41	0.747377	0.317	0.295	5.9822e-36	0	Central memory CD4 T cells	CD55
1.19298e-39	0.740146	0.255	0.221	9.39163e-35	0	Central memory CD4 T cells	LINC00324
2.9423e-39	0.716073	0.313	0.293	2.3163e-34	0	Central memory CD4 T cells	LINS1
5.48913e-39	0.445375	0.454	0.454	4.32126e-34	0	Central memory CD4 T cells	TTC39C
9.8878e-39	0.717001	0.265	0.234	7.78408e-34	0	Central memory CD4 T cells	GIPC1
3.8704e-38	0.33349	0.525	0.535	3.04693e-33	0	Central memory CD4 T cells	CTSS
5.38185e-38	0.256576	0.628	0.653	4.2368e-33	0	Central memory CD4 T cells	CD6
1.13316e-37	0.705877	0.27	0.24	8.92068e-33	0	Central memory CD4 T cells	STOM
2.67596e-37	0.482469	0.438	0.442	2.10662e-32	0	Central memory CD4 T cells	RBL2
2.99822e-37	0.294046	0.605	0.627	2.36032e-32	0	Central memory CD4 T cells	MYO1G
8.73756e-37	0.345899	0.523	0.534	6.87856e-32	0	Central memory CD4 T cells	CD226
1.13533e-36	0.496213	0.415	0.414	8.93779e-32	0	Central memory CD4 T cells	RNF125
1.6856e-36	0.706387	0.333	0.322	1.32697e-31	0	Central memory CD4 T cells	MAPKAPK5-AS1
2.46687e-36	0.333494	0.582	0.62	1.94202e-31	0	Central memory CD4 T cells	EML4
3.15315e-36	0.426287	0.444	0.446	2.48228e-31	0	Central memory CD4 T cells	GIMAP2
6.03263e-36	0.343637	0.573	0.614	4.74913e-31	0	Central memory CD4 T cells	TNRC6B
6.09976e-36	0.400778	0.504	0.516	4.80197e-31	0	Central memory CD4 T cells	PDCD4
1.10534e-35	0.458272	0.456	0.472	8.70166e-31	0	Central memory CD4 T cells	MFNG
3.55495e-35	0.470265	0.442	0.454	2.7986e-30	0	Central memory CD4 T cells	MPRIP
1.83471e-33	0.636973	0.319	0.304	1.44435e-28	0	Central memory CD4 T cells	RGS14
8.34461e-33	0.505383	0.378	0.369	6.56921e-28	0	Central memory CD4 T cells	RASA3
1.59909e-32	0.275802	0.619	0.672	1.25887e-27	0	Central memory CD4 T cells	PGLS
1.34361e-31	0.282692	0.621	0.671	1.05774e-26	0	Central memory CD4 T cells	MICOS13
2.03249e-31	0.389479	0.504	0.537	1.60006e-26	0	Central memory CD4 T cells	ARHGAP15
3.15034e-31	0.330643	0.545	0.591	2.48007e-26	0	Central memory CD4 T cells	IGBP1
6.41774e-31	0.528553	0.404	0.412	5.0523e-26	0	Central memory CD4 T cells	NCOA7
2.09007e-29	0.367997	0.504	0.539	1.64539e-24	0	Central memory CD4 T cells	TMC8
1.69181e-28	0.448863	0.362	0.347	1.33186e-23	0	Central memory CD4 T cells	SATB1
2.58601e-28	0.294285	0.56	0.597	2.03581e-23	0	Central memory CD4 T cells	EPB41
7.11418e-28	0.71024	0.261	0.242	5.60057e-23	0	Central memory CD4 T cells	GPKOW
4.90176e-27	0.411749	0.434	0.444	3.85886e-22	0	Central memory CD4 T cells	GIMAP6
1.37897e-26	0.584575	0.291	0.272	1.08558e-21	0	Central memory CD4 T cells	TRIB2
2.38273e-26	0.298315	0.54	0.585	1.87578e-21	0	Central memory CD4 T cells	NECAP2
2.81783e-26	0.459347	0.465	0.492	2.21831e-21	0	Central memory CD4 T cells	SLC4A7
3.58235e-26	0.583016	0.327	0.321	2.82017e-21	0	Central memory CD4 T cells	BCL9L
8.67462e-26	0.663688	0.258	0.238	6.82901e-21	0	Central memory CD4 T cells	TMEM204
1.38371e-25	0.322046	0.896	0.929	1.08932e-20	0	Central memory CD4 T cells	TXN
1.89653e-25	0.337359	0.529	0.573	1.49303e-20	0	Central memory CD4 T cells	RPL17
4.41466e-25	0.567269	0.317	0.306	3.47539e-20	0	Central memory CD4 T cells	KDSR
1.83618e-24	0.506853	0.298	0.278	1.44552e-19	0	Central memory CD4 T cells	MAML2
5.76722e-24	0.591213	0.332	0.327	4.54018e-19	0	Central memory CD4 T cells	ENSG00000285725
6.47187e-24	0.442012	0.424	0.443	5.09491e-19	0	Central memory CD4 T cells	ST6GAL1
6.6607e-24	0.696559	0.288	0.278	5.24357e-19	0	Central memory CD4 T cells	ARL4A
1.71846e-22	0.39518	0.458	0.491	1.35284e-17	0	Central memory CD4 T cells	TPGS1
2.01464e-22	0.254089	0.554	0.585	1.58601e-17	0	Central memory CD4 T cells	CAPN2
3.33219e-22	0.277629	0.56	0.599	2.62323e-17	0	Central memory CD4 T cells	UTRN
9.9823e-22	0.636646	0.334	0.342	7.85846e-17	0	Central memory CD4 T cells	SNHG16
1.49316e-21	0.564943	0.31	0.304	1.17547e-16	0	Central memory CD4 T cells	C16orf54
1.99492e-21	0.337952	0.499	0.532	1.57048e-16	0	Central memory CD4 T cells	IL16
1.04736e-20	0.626574	0.269	0.258	8.2452e-16	0	Central memory CD4 T cells	EIF4E3
1.54559e-20	0.306935	0.547	0.602	1.21675e-15	0	Central memory CD4 T cells	PLIN2
1.7897e-20	0.508414	0.353	0.359	1.40892e-15	0	Central memory CD4 T cells	FGD3
2.72617e-20	0.27951	0.543	0.594	2.14615e-15	0	Central memory CD4 T cells	TMC6
8.15292e-19	0.321814	0.505	0.538	6.4183e-14	0	Central memory CD4 T cells	APEX1
2.50301e-18	0.317054	0.496	0.533	1.97047e-13	0	Central memory CD4 T cells	RGS19
1.22387e-17	0.554514	0.252	0.238	9.6348e-13	0	Central memory CD4 T cells	C1orf56
4.5648e-17	0.460462	0.401	0.429	3.5936e-12	0	Central memory CD4 T cells	ICAM2
1.56856e-16	0.484605	0.341	0.345	1.23483e-11	0	Central memory CD4 T cells	SLCO3A1
1.78147e-16	0.467009	0.259	0.242	1.40244e-11	0	Central memory CD4 T cells	LNCRNA-IUR
2.10241e-16	0.466147	0.376	0.396	1.6551e-11	0	Central memory CD4 T cells	HERC1
7.37532e-16	0.393176	0.421	0.45	5.80615e-11	0	Central memory CD4 T cells	RNF166
1.01272e-15	0.36473	0.478	0.516	7.97255e-11	0	Central memory CD4 T cells	PRKCQ-AS1
1.60635e-15	0.299659	0.515	0.571	1.26459e-10	0	Central memory CD4 T cells	GLG1
2.27525e-15	0.565577	0.287	0.286	1.79116e-10	0	Central memory CD4 T cells	DYRK2
2.32498e-15	0.375126	0.441	0.481	1.83032e-10	0	Central memory CD4 T cells	SHISA5
2.83059e-15	0.589233	0.274	0.271	2.22836e-10	0	Central memory CD4 T cells	STAT6
2.90056e-15	0.485045	0.369	0.384	2.28343e-10	0	Central memory CD4 T cells	PLEKHO1
3.40421e-15	0.420409	0.404	0.433	2.67993e-10	0	Central memory CD4 T cells	ANKRD13D
5.78106e-15	0.272368	0.198	0.26	4.55108e-10	0	Central memory CD4 T cells	MID1IP1
6.54669e-15	0.440085	0.386	0.408	5.15382e-10	0	Central memory CD4 T cells	INPP4B
4.26797e-14	0.253663	0.198	0.257	3.35991e-09	0	Central memory CD4 T cells	PIGC
5.19463e-14	0.5746	0.296	0.3	4.08942e-09	0	Central memory CD4 T cells	ZNF276
1.40781e-13	0.733452	0.252	0.253	1.10828e-08	0	Central memory CD4 T cells	CFAP36
3.65815e-13	0.276534	0.495	0.548	2.87984e-08	0	Central memory CD4 T cells	TNFRSF14
4.07092e-13	0.413823	0.42	0.461	3.20479e-08	0	Central memory CD4 T cells	GOLGA7
1.39466e-12	0.478215	0.37	0.393	1.09793e-07	0	Central memory CD4 T cells	XPC
1.91461e-12	0.498177	0.31	0.316	1.50726e-07	0	Central memory CD4 T cells	SMAD3
2.15316e-12	0.515299	0.271	0.267	1.69505e-07	0	Central memory CD4 T cells	PXN
2.18078e-12	0.530373	0.283	0.283	1.7168e-07	0	Central memory CD4 T cells	UPP1
3.85336e-12	0.444004	0.393	0.409	3.03352e-07	0	Central memory CD4 T cells	ENSG00000266088
6.76369e-12	0.288318	0.204	0.262	5.32465e-07	0	Central memory CD4 T cells	ISCA1
1.85676e-11	0.31096	0.202	0.258	1.46172e-06	0	Central memory CD4 T cells	IVNS1ABP
4.1128e-11	0.3884	0.415	0.459	3.23776e-06	0	Central memory CD4 T cells	MAX
4.53104e-11	0.524962	0.301	0.311	3.56701e-06	0	Central memory CD4 T cells	NIPAL3
5.89173e-11	0.276346	0.502	0.562	4.63821e-06	0	Central memory CD4 T cells	STAT5B
2.38993e-10	0.288885	0.429	0.446	1.88145e-05	0	Central memory CD4 T cells	MIAT
3.38703e-10	0.270831	0.243	0.31	2.6664e-05	0	Central memory CD4 T cells	CCNQ
3.88209e-10	0.493315	0.317	0.334	3.05614e-05	0	Central memory CD4 T cells	TBCC
4.67615e-10	0.259045	0.249	0.316	3.68125e-05	0	Central memory CD4 T cells	GMPR2
7.42071e-10	0.28455	0.22	0.28	5.84188e-05	0	Central memory CD4 T cells	RPL18AP3
1.19466e-09	0.372347	0.41	0.451	9.40487e-05	0	Central memory CD4 T cells	USP3
1.89291e-09	0.258041	0.218	0.273	0.000149017	0	Central memory CD4 T cells	ATP6V0E2
5.05421e-09	0.448042	0.29	0.295	0.000397888	0	Central memory CD4 T cells	SERINC5
6.41434e-09	0.293272	0.471	0.526	0.000504963	0	Central memory CD4 T cells	NUB1
6.62682e-09	0.466757	0.319	0.336	0.000521689	0	Central memory CD4 T cells	PRKX
7.3977e-09	0.256724	0.494	0.549	0.000582377	0	Central memory CD4 T cells	JAK3
1.32043e-08	0.312986	0.216	0.27	0.00103949	0	Central memory CD4 T cells	CDR2
4.59133e-08	0.252676	0.272	0.339	0.00361448	0	Central memory CD4 T cells	ANKRD49
5.14914e-08	0.268058	0.241	0.301	0.00405361	0	Central memory CD4 T cells	TAFAZZIN
6.52584e-08	0.401185	0.35	0.374	0.0051374	0	Central memory CD4 T cells	TESPA1
6.60239e-08	0.371074	0.404	0.448	0.00519767	0	Central memory CD4 T cells	ENSG00000294512
8.53623e-08	0.419222	0.326	0.344	0.00672006	0	Central memory CD4 T cells	HECA
1.63105e-07	0.3818	0.381	0.417	0.0128403	0	Central memory CD4 T cells	NCK2
1.81092e-07	0.500147	0.302	0.316	0.0142563	0	Central memory CD4 T cells	VCL
2.29617e-07	0.48561	0.293	0.308	0.0180763	0	Central memory CD4 T cells	ADA
3.73765e-07	0.267458	0.479	0.536	0.0294243	0	Central memory CD4 T cells	ZC3HAV1
3.85847e-07	0.286663	0.519	0.595	0.0303755	0	Central memory CD4 T cells	MTIF3
7.46915e-07	0.388528	0.402	0.444	0.0588001	0	Central memory CD4 T cells	NPDC1
7.51772e-07	0.27095	0.224	0.273	0.0591825	0	Central memory CD4 T cells	USP36
8.0381e-07	0.494498	0.263	0.27	0.0632792	0	Central memory CD4 T cells	ADA2
9.42561e-07	0.395834	0.305	0.315	0.0742022	0	Central memory CD4 T cells	ITGB2-AS1
1.16413e-06	0.432938	0.374	0.42	0.0916453	0	Central memory CD4 T cells	TMEM238
1.41716e-06	0.254248	0.275	0.342	0.111565	0	Central memory CD4 T cells	NCBP2AS2
2.29362e-06	0.378033	0.342	0.367	0.180563	0	Central memory CD4 T cells	AKT3
4.17571e-06	0.327689	0.25	0.309	0.328729	0	Central memory CD4 T cells	DNAJB1
4.40968e-06	0.270888	0.259	0.32	0.347147	0	Central memory CD4 T cells	CNOT8
5.92224e-06	0.315009	0.21	0.255	0.466223	0	Central memory CD4 T cells	SIK3
6.75411e-06	0.313731	0.431	0.482	0.531711	0	Central memory CD4 T cells	BTN3A2
7.52878e-06	0.301974	0.45	0.517	0.592695	0	Central memory CD4 T cells	WASHC3
7.74159e-06	0.258566	0.277	0.338	0.609449	0	Central memory CD4 T cells	ZNF33A
8.3435e-06	0.395021	0.286	0.295	0.656834	0	Central memory CD4 T cells	RAB37
1.15774e-05	0.278083	0.224	0.27	0.91142	0	Central memory CD4 T cells	PHC3
1.25776e-05	0.27513	0.235	0.285	0.990157	0	Central memory CD4 T cells	PRKAA1
1.46663e-05	0.33087	0.354	0.38	1	0	Central memory CD4 T cells	PDLIM2
1.99087e-05	0.283777	0.227	0.274	1	0	Central memory CD4 T cells	ENSG00000290993
2.25075e-05	0.435051	0.355	0.396	1	0	Central memory CD4 T cells	MTERF4
2.47037e-05	0.279985	0.444	0.501	1	0	Central memory CD4 T cells	ETHE1
3.08598e-05	0.413319	0.327	0.353	1	0	Central memory CD4 T cells	TMEM120B
3.38171e-05	0.404582	0.305	0.325	1	0	Central memory CD4 T cells	BNIP3L
6.22633e-05	0.41487	0.314	0.339	1	0	Central memory CD4 T cells	FLI1
6.39796e-05	0.403046	0.272	0.284	1	0	Central memory CD4 T cells	TNFAIP8L2
8.0345e-05	0.289538	0.465	0.536	1	0	Central memory CD4 T cells	CAMLG
9.32429e-05	0.404263	0.324	0.349	1	0	Central memory CD4 T cells	TOB1
9.85964e-05	0.273783	0.254	0.306	1	0	Central memory CD4 T cells	DTX3L
0.000112575	0.317423	0.401	0.444	1	0	Central memory CD4 T cells	FTX
0.000120511	0.318222	0.211	0.251	1	0	Central memory CD4 T cells	RBM41
0.000159061	0.306374	0.36	0.386	1	0	Central memory CD4 T cells	THEMIS
0.000168347	0.27407	0.258	0.31	1	0	Central memory CD4 T cells	CDC42
0.000190416	0.370031	0.228	0.277	1	0	Central memory CD4 T cells	ZSWIM7
0.000241895	0.309686	0.223	0.267	1	0	Central memory CD4 T cells	ARHGEF2
0.000257218	0.297135	0.249	0.3	1	0	Central memory CD4 T cells	CARD19
0.000265044	0.3058	0.223	0.267	1	0	Central memory CD4 T cells	TMEM106B
0.000371059	0.416782	0.275	0.29	1	0	Central memory CD4 T cells	TNFSF12
0.00037189	0.263791	0.247	0.294	1	0	Central memory CD4 T cells	RAB3GAP1
0.000489639	0.528923	0.239	0.252	1	0	Central memory CD4 T cells	TP53TG1
0.000534528	0.291781	0.226	0.268	1	0	Central memory CD4 T cells	ECE1
0.000580558	0.353756	0.376	0.423	1	0	Central memory CD4 T cells	SPSB3
0.000590586	0.277544	0.261	0.312	1	0	Central memory CD4 T cells	NR1H2
0.000767267	0.273505	0.221	0.259	1	0	Central memory CD4 T cells	SENP7
0.00114563	0.252409	0.489	0.568	1	0	Central memory CD4 T cells	UBE2L6
0.00133187	0.34027	0.374	0.418	1	0	Central memory CD4 T cells	CCSER2
0.00136832	0.480604	0.283	0.309	1	0	Central memory CD4 T cells	NAAA
0.00153417	0.255442	0.229	0.267	1	0	Central memory CD4 T cells	LINC00649
0.00164291	0.481883	0.255	0.273	1	0	Central memory CD4 T cells	PLCL2
0.00185345	0.252749	0.443	0.489	1	0	Central memory CD4 T cells	SNHG8
0.00311802	0.254154	0.443	0.508	1	0	Central memory CD4 T cells	ALKBH7
0.00324314	0.366185	0.532	0.609	1	0	Central memory CD4 T cells	STAT1
0.00348523	0.309635	0.27	0.322	1	0	Central memory CD4 T cells	FLOT1
0.00414502	0.303466	0.404	0.463	1	0	Central memory CD4 T cells	ERICH1
0.00438072	0.267633	0.311	0.377	1	0	Central memory CD4 T cells	CCZ1
0.00470964	0.313047	0.239	0.282	1	0	Central memory CD4 T cells	CTDSP2
0.00544098	0.306808	0.449	0.523	1	0	Central memory CD4 T cells	NSMCE1
0.0069151	0.377232	0.339	0.377	1	0	Central memory CD4 T cells	ENSG00000291100
0.00763552	0.370562	0.215	0.253	1	0	Central memory CD4 T cells	DALRD3
0.00847508	0.407589	0.271	0.291	1	0	Central memory CD4 T cells	CALHM2
0.0086017	0.324861	0.253	0.301	1	0	Central memory CD4 T cells	LGALS8
0	2.14152	0.716	0.318	0	1	Memory-like CD4 T cells	RDH10
0	1.58408	0.586	0.3	0	1	Memory-like CD4 T cells	GNG4
0	2.52751	0.41	0.125	0	1	Memory-like CD4 T cells	LINC01480
0	2.60593	0.411	0.138	0	1	Memory-like CD4 T cells	IL21
0	1.89894	0.437	0.172	0	1	Memory-like CD4 T cells	PHEX
0	1.19845	0.92	0.659	0	1	Memory-like CD4 T cells	TNFRSF4
0	2.47214	0.506	0.248	0	1	Memory-like CD4 T cells	NMB
0	0.922626	0.838	0.585	0	1	Memory-like CD4 T cells	TIGIT
0	1.4916	0.545	0.298	0	1	Memory-like CD4 T cells	TOX
0	2.19281	0.407	0.164	0	1	Memory-like CD4 T cells	DRAIC
0	1.34191	0.629	0.39	0	1	Memory-like CD4 T cells	PDCD1
0	1.33623	0.754	0.517	0	1	Memory-like CD4 T cells	PTPN11
0	1.75553	0.448	0.212	0	1	Memory-like CD4 T cells	FZD3
0	1.27122	0.595	0.362	0	1	Memory-like CD4 T cells	ENSG00000266088
0	1.09227	0.548	0.322	0	1	Memory-like CD4 T cells	KLRB1
0	1.34845	0.749	0.53	0	1	Memory-like CD4 T cells	AHI1
0	1.54107	0.488	0.27	0	1	Memory-like CD4 T cells	SESN3
0	1.99695	0.383	0.166	0	1	Memory-like CD4 T cells	IGFL2
0	1.06702	0.577	0.36	0	1	Memory-like CD4 T cells	MAL
0	2.0702	0.334	0.121	0	1	Memory-like CD4 T cells	CD200
0	1.33369	0.558	0.347	0	1	Memory-like CD4 T cells	DDIT4
0	1.30344	0.574	0.365	0	1	Memory-like CD4 T cells	CEMIP2
0	1.14309	0.481	0.273	0	1	Memory-like CD4 T cells	LAIR2
0	0.98973	0.91	0.708	0	1	Memory-like CD4 T cells	TNFRSF18
0	1.41573	0.506	0.306	0	1	Memory-like CD4 T cells	SNX9
0	0.960675	0.782	0.589	0	1	Memory-like CD4 T cells	LYST
0	0.937223	0.554	0.365	0	1	Memory-like CD4 T cells	TBC1D4
0	1.80336	0.321	0.132	0	1	Memory-like CD4 T cells	ATP9A
0	1.05841	0.915	0.727	0	1	Memory-like CD4 T cells	PTMS
0	1.02382	0.841	0.653	0	1	Memory-like CD4 T cells	LAG3
0	1.8609	0.306	0.123	0	1	Memory-like CD4 T cells	ELAPOR1
0	1.811	0.324	0.142	0	1	Memory-like CD4 T cells	DOK5
0	1.46715	0.376	0.194	0	1	Memory-like CD4 T cells	TNFSF8
0	1.8016	0.283	0.11	0	1	Memory-like CD4 T cells	PDE7B
0	1.47804	0.365	0.192	0	1	Memory-like CD4 T cells	BCL2
0	1.10026	0.791	0.62	0	1	Memory-like CD4 T cells	RNF19A
0	1.07073	0.527	0.357	0	1	Memory-like CD4 T cells	ZEB2
0	1.64739	0.318	0.148	0	1	Memory-like CD4 T cells	ENSG00000234261
0	1.06984	0.545	0.378	0	1	Memory-like CD4 T cells	METTL8
0	1.14581	0.865	0.698	0	1	Memory-like CD4 T cells	MAF
0	1.3235	0.432	0.266	0	1	Memory-like CD4 T cells	NFATC1
0	1.6114	0.309	0.147	0	1	Memory-like CD4 T cells	MYO1E
0	0.953726	0.886	0.734	0	1	Memory-like CD4 T cells	PTPN7
0	0.997792	0.701	0.552	0	1	Memory-like CD4 T cells	NR3C1
0	0.782523	0.819	0.689	0	1	Memory-like CD4 T cells	LBH
0	0.754349	0.85	0.725	0	1	Memory-like CD4 T cells	SLA
0	0.808618	0.787	0.663	0	1	Memory-like CD4 T cells	CD4
0	0.827159	0.747	0.627	0	1	Memory-like CD4 T cells	RBPJ
0	0.674866	0.876	0.758	0	1	Memory-like CD4 T cells	PNRC1
0	0.653125	0.859	0.749	0	1	Memory-like CD4 T cells	FYN
0	0.556443	0.895	0.793	0	1	Memory-like CD4 T cells	SPOCK2
0	0.622668	0.874	0.78	0	1	Memory-like CD4 T cells	NDFIP1
0	0.849599	0.955	0.862	0	1	Memory-like CD4 T cells	ITM2A
0	0.6103	0.916	0.848	0	1	Memory-like CD4 T cells	CD247
0	0.722758	0.973	0.921	0	1	Memory-like CD4 T cells	LAPTM5
0	0.5293	0.932	0.886	0	1	Memory-like CD4 T cells	BBLN
0	1.24547	0.996	0.951	0	1	Memory-like CD4 T cells	SRGN
0	0.562315	0.995	0.965	0	1	Memory-like CD4 T cells	CD2
0	0.387382	0.984	0.964	0	1	Memory-like CD4 T cells	ARL6IP5
0	0.390066	1	0.98	0	1	Memory-like CD4 T cells	CD3D
0	0.395068	0.992	0.978	0	1	Memory-like CD4 T cells	HLA-E
0	0.294705	1	0.996	0	1	Memory-like CD4 T cells	RPL6
0	0.266421	1	1	0	1	Memory-like CD4 T cells	RPS27
0	0.313255	1	1	0	1	Memory-like CD4 T cells	EEF1A1
0	0.366501	1	1	0	1	Memory-like CD4 T cells	RPL12
0	0.254198	1	1	0	1	Memory-like CD4 T cells	RPS13
0	0.275751	1	1	0	1	Memory-like CD4 T cells	RPLP1
8.89318162514244e-323	0.634322	0.849	0.724	7.00106830257713e-318	1	Memory-like CD4 T cells	ID2
1.77863632502849e-322	0.467528	0.931	0.873	1.40021366051543e-317	1	Memory-like CD4 T cells	SEC11A
7.86404288485512e-319	0.436831	0.958	0.916	6.19088912067335e-314	1	Memory-like CD4 T cells	CCNI
5.95251278240826e-317	1.0843	0.537	0.376	4.68605616282307e-312	1	Memory-like CD4 T cells	JARID2
6.55073426384681e-313	1.35872	0.384	0.215	5.157e-308	1	Memory-like CD4 T cells	LNCRNA-IUR
1.07744684650565e-311	0.27146	1	0.998	8.48209e-307	1	Memory-like CD4 T cells	RPS15A
2.42298e-305	1.4175	0.378	0.22	1.90747e-300	1	Memory-like CD4 T cells	BTLA
1.87605e-299	1.56347	0.342	0.191	1.4769e-294	1	Memory-like CD4 T cells	ZBTB32
2.16016e-297	0.414827	0.963	0.924	1.70057e-292	1	Memory-like CD4 T cells	HCST
2.47862e-294	0.684711	0.793	0.693	1.95127e-289	1	Memory-like CD4 T cells	PPP1CC
8.92292e-284	0.466017	0.896	0.818	7.02448e-279	1	Memory-like CD4 T cells	GBP2
4.2464e-280	0.975833	0.616	0.484	3.34294e-275	1	Memory-like CD4 T cells	ZFP36L1
8.79426e-267	1.36354	0.353	0.207	6.92319e-262	1	Memory-like CD4 T cells	TOX-DT
1.80426e-266	0.920718	0.641	0.508	1.42039e-261	1	Memory-like CD4 T cells	CD7
1.04988e-265	0.841465	0.622	0.502	8.26505e-261	1	Memory-like CD4 T cells	CNIH1
2.65732e-264	0.279767	1	0.998	2.09195e-259	1	Memory-like CD4 T cells	RPL39
1.2671e-262	0.608656	0.831	0.768	9.97513e-258	1	Memory-like CD4 T cells	TNFAIP8
2.56906e-259	0.486374	0.883	0.805	2.02247e-254	1	Memory-like CD4 T cells	LIMS1
3.43238e-258	1.09237	0.425	0.27	2.7021e-253	1	Memory-like CD4 T cells	RHOC
1.08542e-255	0.940371	0.534	0.385	8.54486e-251	1	Memory-like CD4 T cells	ICOS
4.03136e-255	0.649905	0.735	0.616	3.17365e-250	1	Memory-like CD4 T cells	CD82
3.89948e-251	1.23745	0.293	0.148	3.06983e-246	1	Memory-like CD4 T cells	ENSG00000273445
9.82912e-250	0.788072	0.501	0.337	7.73788e-245	1	Memory-like CD4 T cells	CTLA4
1.2798e-249	1.49952	0.284	0.15	1.00751e-244	1	Memory-like CD4 T cells	GFOD1
9.62593e-249	1.40664	0.313	0.173	7.57792e-244	1	Memory-like CD4 T cells	BCAS3
9.49453e-247	0.718024	0.732	0.629	7.47448e-242	1	Memory-like CD4 T cells	PHACTR2
1.05831e-245	0.740969	0.691	0.588	8.33143e-241	1	Memory-like CD4 T cells	DNPH1
9.17114e-244	0.417344	0.959	0.925	7.21989e-239	1	Memory-like CD4 T cells	SOD1
5.35984e-242	0.377666	0.971	0.946	4.21948e-237	1	Memory-like CD4 T cells	FXYD5
2.38894e-232	1.73949	0.262	0.133	1.88067e-227	1	Memory-like CD4 T cells	CSF2
2.93344e-225	0.73656	0.65	0.539	2.30932e-220	1	Memory-like CD4 T cells	ATXN1
1.52845e-224	0.881757	0.482	0.334	1.20326e-219	1	Memory-like CD4 T cells	TSHZ2
2.46507e-222	0.755186	0.677	0.577	1.9406e-217	1	Memory-like CD4 T cells	RILPL2
3.46238e-220	0.298594	0.984	0.955	2.72573e-215	1	Memory-like CD4 T cells	CD3E
1.75409e-218	1.48708	0.277	0.15	1.38089e-213	1	Memory-like CD4 T cells	BHLHE40-AS1
2.47577e-218	0.297221	0.997	0.976	1.94903e-213	1	Memory-like CD4 T cells	TRAC
1.78284e-216	0.394735	0.943	0.892	1.40352e-211	1	Memory-like CD4 T cells	EID1
1.09712e-213	0.522991	0.8	0.734	8.63696e-209	1	Memory-like CD4 T cells	CYLD
5.81032e-210	0.307331	0.962	0.939	4.57411e-205	1	Memory-like CD4 T cells	COMMD6
1.61487e-206	1.58389	0.276	0.155	1.27129e-201	1	Memory-like CD4 T cells	ICA1
2.9228e-205	0.662737	0.637	0.518	2.30095e-200	1	Memory-like CD4 T cells	POU2F2
1.172e-203	0.533551	0.839	0.759	9.22645e-199	1	Memory-like CD4 T cells	LINC01871
2.0431e-201	1.57353	0.313	0.191	1.60841e-196	1	Memory-like CD4 T cells	MIR155HG
3.29275e-198	0.540048	0.78	0.673	2.59219e-193	1	Memory-like CD4 T cells	RAB27A
8.1055e-198	0.62691	0.673	0.568	6.38098e-193	1	Memory-like CD4 T cells	CD84
1.60617e-195	0.344986	0.903	0.87	1.26444e-190	1	Memory-like CD4 T cells	CD37
1.48265e-193	0.797013	0.557	0.426	1.1672e-188	1	Memory-like CD4 T cells	CCDC50
2.22316e-189	0.456646	0.787	0.7	1.75016e-184	1	Memory-like CD4 T cells	TNFRSF1B
8.73707e-187	0.446932	0.863	0.817	6.87817e-182	1	Memory-like CD4 T cells	C12orf57
3.25325e-183	0.488682	0.776	0.703	2.56109e-178	1	Memory-like CD4 T cells	EVI2B
5.26267e-182	1.1921	0.392	0.277	4.14299e-177	1	Memory-like CD4 T cells	FAM3C
6.38768e-173	0.939541	0.428	0.303	5.02864e-168	1	Memory-like CD4 T cells	BCL2L11
4.13207e-172	0.720466	0.653	0.558	3.25293e-167	1	Memory-like CD4 T cells	RAB11FIP1
2.63599e-170	1.2006	0.3	0.185	2.07515e-165	1	Memory-like CD4 T cells	HIPK2
4.30248e-166	0.534057	0.775	0.703	3.38708e-161	1	Memory-like CD4 T cells	GPX4
5.73024e-164	0.622402	0.564	0.445	4.51107e-159	1	Memory-like CD4 T cells	KDM5B
1.62011e-162	0.303116	0.944	0.922	1.27542e-157	1	Memory-like CD4 T cells	IL2RG
1.25601e-161	0.731633	0.514	0.404	9.88783e-157	1	Memory-like CD4 T cells	GPR174
1.29269e-161	0.571378	0.624	0.52	1.01766e-156	1	Memory-like CD4 T cells	CBLB
1.85526e-157	0.764809	0.434	0.311	1.46054e-152	1	Memory-like CD4 T cells	HAVCR2
3.84262e-155	0.463322	0.69	0.594	3.02506e-150	1	Memory-like CD4 T cells	MXD4
8.08895e-155	0.396934	0.9	0.856	6.36794e-150	1	Memory-like CD4 T cells	SERPINB1
8.84646e-152	1.06892	0.285	0.176	6.96429e-147	1	Memory-like CD4 T cells	IGFBP4
5.1465e-149	0.763016	0.446	0.334	4.05153e-144	1	Memory-like CD4 T cells	SIRPG
2.3336e-146	0.345445	0.864	0.816	1.83711e-141	1	Memory-like CD4 T cells	ANAPC16
2.99361e-146	0.667697	0.59	0.495	2.35669e-141	1	Memory-like CD4 T cells	LIMA1
1.96921e-145	0.949774	0.392	0.285	1.55024e-140	1	Memory-like CD4 T cells	NUDT16
1.60931e-144	0.758948	0.509	0.42	1.26692e-139	1	Memory-like CD4 T cells	MSI2
8.37031e-144	0.450611	0.76	0.698	6.58945e-139	1	Memory-like CD4 T cells	GAS5
3.46926e-138	0.628423	0.596	0.488	2.73114e-133	1	Memory-like CD4 T cells	DUSP2
3.17133e-136	0.984047	0.428	0.329	2.4966e-131	1	Memory-like CD4 T cells	PGM2L1
9.78114e-136	1.17751	0.268	0.171	7.7001e-131	1	Memory-like CD4 T cells	PLPP1
1.55066e-135	0.719887	0.302	0.185	1.22074e-130	1	Memory-like CD4 T cells	SLC35D2
2.78892e-135	0.655744	0.531	0.429	2.19555e-130	1	Memory-like CD4 T cells	HSPB1
4.12072e-134	0.883384	0.372	0.264	3.24399e-129	1	Memory-like CD4 T cells	MAML2
5.5012e-134	0.643651	0.58	0.495	4.33076e-129	1	Memory-like CD4 T cells	SMARCA2
1.39069e-133	0.993216	0.481	0.393	1.09481e-128	1	Memory-like CD4 T cells	CREM
2.06955e-133	1.2844	0.283	0.188	1.62923e-128	1	Memory-like CD4 T cells	DUSP4
4.59747e-133	0.985042	0.363	0.266	3.61931e-128	1	Memory-like CD4 T cells	STAU2
1.44425e-132	0.346569	0.906	0.832	1.13697e-127	1	Memory-like CD4 T cells	PKM
1.1347e-128	0.36714	0.766	0.716	8.93277e-124	1	Memory-like CD4 T cells	SH3BGRL
4.04589e-128	0.583138	0.613	0.511	3.18509e-123	1	Memory-like CD4 T cells	SMS
8.37431e-128	0.370212	0.806	0.763	6.59259e-123	1	Memory-like CD4 T cells	ARID4B
9.49024e-127	0.945065	0.38	0.285	7.47109e-122	1	Memory-like CD4 T cells	NINJ1
3.87825e-125	0.300555	0.84	0.798	3.05311e-120	1	Memory-like CD4 T cells	NOP53
5.65375e-123	0.763038	0.421	0.323	4.45086e-118	1	Memory-like CD4 T cells	LINC00963
8.91627e-123	0.485256	0.712	0.652	7.01925e-118	1	Memory-like CD4 T cells	ARID5B
1.13203e-122	0.691473	0.532	0.428	8.91181e-118	1	Memory-like CD4 T cells	CD40LG
2.46083e-122	0.532124	0.608	0.528	1.93726e-117	1	Memory-like CD4 T cells	CD96
5.15737e-121	0.391653	0.841	0.791	4.06009e-116	1	Memory-like CD4 T cells	FKBP1A
7.53055e-120	0.509676	0.698	0.625	5.92835e-115	1	Memory-like CD4 T cells	TRG-AS1
1.85973e-119	1.04065	0.295	0.201	1.46405e-114	1	Memory-like CD4 T cells	PHLDA1
6.35515e-119	0.760133	0.392	0.293	5.00303e-114	1	Memory-like CD4 T cells	STAT4
2.47425e-118	0.712504	0.446	0.35	1.94782e-113	1	Memory-like CD4 T cells	TESPA1
2.02179e-117	0.557516	0.715	0.658	1.59164e-112	1	Memory-like CD4 T cells	BST2
1.67557e-115	0.656658	0.493	0.406	1.31907e-110	1	Memory-like CD4 T cells	EVI2A
5.7115e-114	0.49748	0.641	0.573	4.49632e-109	1	Memory-like CD4 T cells	ZNF292
2.06067e-113	0.610027	0.608	0.541	1.62224e-108	1	Memory-like CD4 T cells	SFXN1
2.88755e-113	0.596723	0.606	0.53	2.2732e-108	1	Memory-like CD4 T cells	NFKBIA
4.17003e-113	0.807614	0.31	0.211	3.28281e-108	1	Memory-like CD4 T cells	IL6R
7.36521e-113	0.363827	0.796	0.755	5.79819e-108	1	Memory-like CD4 T cells	CUTA
7.87746e-113	0.531319	0.607	0.547	6.20145e-108	1	Memory-like CD4 T cells	CNOT6L
9.38364e-113	0.833216	0.271	0.172	7.38718e-108	1	Memory-like CD4 T cells	TP53INP1
2.35881e-112	0.69301	0.433	0.342	1.85695e-107	1	Memory-like CD4 T cells	LDLRAD4
2.73195e-111	0.30543	0.849	0.809	2.1507e-106	1	Memory-like CD4 T cells	LEPROTL1
8.96605e-108	0.860057	0.389	0.308	7.05843e-103	1	Memory-like CD4 T cells	WSB2
9.46928e-108	0.365044	0.795	0.716	7.4546e-103	1	Memory-like CD4 T cells	PEBP1
3.00299e-107	1.04615	0.287	0.203	2.36407e-102	1	Memory-like CD4 T cells	CD109
4.22728e-107	1.04124	0.287	0.199	3.32788e-102	1	Memory-like CD4 T cells	PIK3C2A
1.84426e-106	0.890866	0.374	0.279	1.45188e-101	1	Memory-like CD4 T cells	LINC00892
1.20732e-105	0.310318	0.844	0.813	9.50449e-101	1	Memory-like CD4 T cells	PNISR
2.48847e-103	0.489426	0.587	0.509	1.95902e-98	1	Memory-like CD4 T cells	IL16
3.3131e-101	0.435047	0.661	0.601	2.60821e-96	1	Memory-like CD4 T cells	RAB8B
2.06672e-100	1.11382	0.268	0.188	1.627e-95	1	Memory-like CD4 T cells	KLHL42
4.0055e-100	0.698757	0.389	0.296	3.15329e-95	1	Memory-like CD4 T cells	CCDC18-AS1
4.05347e-100	0.675802	0.431	0.349	3.19106e-95	1	Memory-like CD4 T cells	TRIM8
7.27407e-99	0.954453	0.279	0.194	5.72644e-94	1	Memory-like CD4 T cells	FGFR1
9.3102e-99	0.619006	0.522	0.455	7.32936e-94	1	Memory-like CD4 T cells	HIF1A
1.44918e-98	0.720875	0.427	0.343	1.14086e-93	1	Memory-like CD4 T cells	PTGER4
1.8275e-98	0.665713	0.485	0.413	1.43868e-93	1	Memory-like CD4 T cells	MDFIC
6.88513e-98	0.491696	0.572	0.499	5.42025e-93	1	Memory-like CD4 T cells	SH2D2A
1.07419e-97	0.891512	0.298	0.211	8.45645e-93	1	Memory-like CD4 T cells	ZC3H12D
3.46466e-96	0.356935	0.778	0.742	2.72752e-91	1	Memory-like CD4 T cells	MYCBP2
5.57871e-96	0.298728	0.86	0.823	4.39178e-91	1	Memory-like CD4 T cells	SEPTIN6
9.33586e-96	1.29885	0.271	0.191	7.34956e-91	1	Memory-like CD4 T cells	IFNG
1.22133e-95	0.303159	0.829	0.803	9.6148e-91	1	Memory-like CD4 T cells	ANKRD12
1.68109e-95	0.471058	0.664	0.595	1.32342e-90	1	Memory-like CD4 T cells	SH2D1A
1.8955e-95	0.332238	0.387	0.288	1.49221e-90	1	Memory-like CD4 T cells	EVA1B
3.60988e-95	0.777389	0.353	0.265	2.84184e-90	1	Memory-like CD4 T cells	ENSG00000241490
4.38968e-95	0.721389	0.417	0.335	3.45574e-90	1	Memory-like CD4 T cells	BHLHE40
1.81109e-94	0.679894	0.466	0.396	1.42576e-89	1	Memory-like CD4 T cells	AGFG1
4.4737e-94	0.304219	0.803	0.767	3.52187e-89	1	Memory-like CD4 T cells	RAP1A
8.4909e-94	0.724953	0.418	0.341	6.68438e-89	1	Memory-like CD4 T cells	ASXL2
1.46071e-93	0.479888	0.57	0.5	1.14993e-88	1	Memory-like CD4 T cells	PDCD4
1.51757e-93	0.883709	0.316	0.232	1.19469e-88	1	Memory-like CD4 T cells	RHBDD2
2.27204e-92	0.725146	0.364	0.279	1.78864e-87	1	Memory-like CD4 T cells	PLA2G2C
2.5227e-92	0.67271	0.457	0.378	1.98597e-87	1	Memory-like CD4 T cells	CDK6
1.40623e-91	0.701976	0.497	0.436	1.10704e-86	1	Memory-like CD4 T cells	PRDM1
1.5866e-91	0.616645	0.429	0.347	1.24904e-86	1	Memory-like CD4 T cells	SYT11
2.21854e-91	0.584613	0.515	0.448	1.74652e-86	1	Memory-like CD4 T cells	PTPN22
2.31853e-91	0.833712	0.308	0.225	1.82524e-86	1	Memory-like CD4 T cells	ARID5A
3.12705e-91	0.737739	0.462	0.4	2.46174e-86	1	Memory-like CD4 T cells	PHF6
2.44027e-90	0.652711	0.411	0.332	1.92108e-85	1	Memory-like CD4 T cells	PCED1B
3.112e-90	0.850998	0.337	0.257	2.44989e-85	1	Memory-like CD4 T cells	PRKCA
2.94671e-89	0.273154	0.924	0.901	2.31977e-84	1	Memory-like CD4 T cells	FYB1
2.44743e-88	0.580163	0.536	0.471	1.92672e-83	1	Memory-like CD4 T cells	ARL3
3.3374e-87	0.568372	0.526	0.461	2.62734e-82	1	Memory-like CD4 T cells	RABGAP1L
2.68597e-86	0.421394	0.644	0.587	2.1145e-81	1	Memory-like CD4 T cells	MIR142HG
6.13532e-86	0.407062	0.638	0.582	4.82997e-81	1	Memory-like CD4 T cells	TNFRSF25
2.47721e-85	0.793004	0.354	0.28	1.95016e-80	1	Memory-like CD4 T cells	VEZT
4.94191e-85	0.287556	0.815	0.773	3.89047e-80	1	Memory-like CD4 T cells	SMAP2
1.22279e-84	0.615913	0.455	0.384	9.62633e-80	1	Memory-like CD4 T cells	ENSG00000268027
5.24129e-84	0.634592	0.468	0.403	4.12615e-79	1	Memory-like CD4 T cells	IRF2BP2
4.70423e-83	0.522918	0.499	0.436	3.70335e-78	1	Memory-like CD4 T cells	TMEM243
9.18423e-83	0.873023	0.334	0.262	7.23019e-78	1	Memory-like CD4 T cells	MICAL2
2.34091e-82	0.296664	0.82	0.779	1.84286e-77	1	Memory-like CD4 T cells	ZFAS1
5.1156e-81	0.454509	0.597	0.547	4.02721e-76	1	Memory-like CD4 T cells	TOP2B
1.25944e-80	0.615266	0.392	0.312	9.91482e-76	1	Memory-like CD4 T cells	TPP1
5.68316e-80	0.375831	0.623	0.573	4.47401e-75	1	Memory-like CD4 T cells	SQSTM1
1.21851e-79	0.736461	0.333	0.255	9.59256e-75	1	Memory-like CD4 T cells	NCALD
6.2205e-79	0.874664	0.295	0.219	4.89702e-74	1	Memory-like CD4 T cells	JAML
1.83757e-78	0.407145	0.639	0.579	1.44661e-73	1	Memory-like CD4 T cells	GPRIN3
3.00517e-78	0.556614	0.466	0.397	2.36579e-73	1	Memory-like CD4 T cells	HDAC7
9.09825e-78	0.843228	0.316	0.239	7.1625e-73	1	Memory-like CD4 T cells	LINC00299
7.26234e-77	0.613991	0.405	0.334	5.7172e-72	1	Memory-like CD4 T cells	PPM1M
2.2301e-76	0.449859	0.641	0.584	1.75563e-71	1	Memory-like CD4 T cells	BIRC3
5.85554e-76	0.686518	0.386	0.318	4.60972e-71	1	Memory-like CD4 T cells	GLCCI1
1.2963e-75	0.29774	0.559	0.477	1.0205e-70	1	Memory-like CD4 T cells	FCMR
1.73888e-75	0.444719	0.577	0.521	1.36891e-70	1	Memory-like CD4 T cells	CD226
4.45118e-75	0.365812	0.639	0.584	3.50414e-70	1	Memory-like CD4 T cells	PYHIN1
7.36188e-75	0.256656	0.722	0.677	5.79556e-70	1	Memory-like CD4 T cells	RNASET2
1.26914e-74	0.383154	0.641	0.591	9.99115e-70	1	Memory-like CD4 T cells	TSTD1
6.2588e-74	0.770939	0.328	0.26	4.92718e-69	1	Memory-like CD4 T cells	WARS1
7.43256e-74	0.288143	0.783	0.766	5.85121e-69	1	Memory-like CD4 T cells	KMT2E
9.52365e-74	0.799825	0.494	0.446	7.4974e-69	1	Memory-like CD4 T cells	LMO4
4.4815e-73	0.25458	0.941	0.919	3.52802e-68	1	Memory-like CD4 T cells	TRBC2
4.53914e-73	0.480416	0.5	0.43	3.57339e-68	1	Memory-like CD4 T cells	EPSTI1
8.53009e-72	0.491988	0.528	0.473	6.71523e-67	1	Memory-like CD4 T cells	C16orf87
1.21604e-69	0.448205	0.566	0.518	9.57318e-65	1	Memory-like CD4 T cells	RASSF5
4.918e-69	0.414734	0.692	0.656	3.87165e-64	1	Memory-like CD4 T cells	TMEM167A
8.54501e-69	0.741441	0.369	0.304	6.72697e-64	1	Memory-like CD4 T cells	FAM118A
9.74978e-69	0.452016	0.535	0.481	7.67542e-64	1	Memory-like CD4 T cells	NME3
6.23125e-68	0.694112	0.385	0.321	4.90549e-63	1	Memory-like CD4 T cells	FMNL1-DT
1.5832e-67	0.49518	0.373	0.286	1.24636e-62	1	Memory-like CD4 T cells	PIK3IP1
2.16181e-67	0.560236	0.422	0.356	1.70187e-62	1	Memory-like CD4 T cells	PTPRE
2.85695e-67	0.288305	0.749	0.722	2.2491e-62	1	Memory-like CD4 T cells	ELF1
7.3671e-67	0.373219	0.62	0.57	5.79968e-62	1	Memory-like CD4 T cells	LCP2
4.3752e-66	0.252064	0.931	0.918	3.44434e-61	1	Memory-like CD4 T cells	FAM107B
9.74617e-66	0.386981	0.593	0.552	7.67258e-61	1	Memory-like CD4 T cells	PTRHD1
1.29156e-65	0.571774	0.418	0.358	1.01677e-60	1	Memory-like CD4 T cells	MAPRE2
1.06464e-64	0.336795	0.691	0.659	8.38131e-60	1	Memory-like CD4 T cells	CCDC12
8.17148e-63	0.721796	0.315	0.251	6.43291e-58	1	Memory-like CD4 T cells	DGKH
8.47855e-63	0.719065	0.319	0.252	6.67466e-58	1	Memory-like CD4 T cells	SECISBP2L
1.90395e-62	0.710988	0.358	0.299	1.49887e-57	1	Memory-like CD4 T cells	KLHL5
2.50274e-61	0.280238	0.797	0.751	1.97026e-56	1	Memory-like CD4 T cells	CST7
4.22655e-61	0.47216	0.42	0.345	3.32731e-56	1	Memory-like CD4 T cells	YPEL5
1.33703e-60	0.765289	0.368	0.311	1.05256e-55	1	Memory-like CD4 T cells	MUC20-OT1
8.83815e-60	0.307044	0.707	0.678	6.95775e-55	1	Memory-like CD4 T cells	IFI27L2
1.09429e-59	0.389568	0.569	0.522	8.61467e-55	1	Memory-like CD4 T cells	RASAL3
2.37283e-59	0.338478	0.611	0.574	1.86799e-54	1	Memory-like CD4 T cells	STAT3
4.70439e-59	0.294545	0.74	0.713	3.70348e-54	1	Memory-like CD4 T cells	FAM89B
3.19482e-58	0.616836	0.365	0.304	2.51509e-53	1	Memory-like CD4 T cells	RELB
1.92585e-57	0.55669	0.418	0.362	1.5161e-52	1	Memory-like CD4 T cells	KAT6B
4.58176e-57	0.777308	0.252	0.191	3.60695e-52	1	Memory-like CD4 T cells	LRRC8D
7.54279e-57	0.757544	0.329	0.271	5.93798e-52	1	Memory-like CD4 T cells	IL6ST
1.52925e-56	0.43566	0.523	0.48	1.20388e-51	1	Memory-like CD4 T cells	FUT8
1.79387e-56	0.379256	0.597	0.56	1.4122e-51	1	Memory-like CD4 T cells	GTF2H5
1.08321e-55	0.573253	0.398	0.339	8.52745e-51	1	Memory-like CD4 T cells	HIVEP2
2.44076e-55	0.605421	0.352	0.292	1.92146e-50	1	Memory-like CD4 T cells	NFKB2
4.56893e-55	0.887364	0.264	0.204	3.59684e-50	1	Memory-like CD4 T cells	SOCS1
9.09815e-55	0.553061	0.415	0.369	7.16242e-50	1	Memory-like CD4 T cells	ELMO1
1.07939e-54	0.392876	0.631	0.602	8.49735e-50	1	Memory-like CD4 T cells	ISCU
3.57539e-54	0.38575	0.55	0.511	2.81469e-49	1	Memory-like CD4 T cells	CUTALP-ENSG00000293514
3.82724e-54	0.324788	0.655	0.618	3.01295e-49	1	Memory-like CD4 T cells	LINC-PINT
4.19558e-54	0.623518	0.398	0.348	3.30293e-49	1	Memory-like CD4 T cells	NPIPB13
1.50109e-53	0.624106	0.332	0.276	1.18172e-48	1	Memory-like CD4 T cells	AGMAT
1.8353e-53	0.627331	0.372	0.322	1.44482e-48	1	Memory-like CD4 T cells	CAT
6.16452e-53	0.508274	0.429	0.379	4.85295e-48	1	Memory-like CD4 T cells	NFATC2
2.05179e-52	0.636858	0.422	0.372	1.61525e-47	1	Memory-like CD4 T cells	REL
4.1443e-52	0.584413	0.363	0.306	3.26256e-47	1	Memory-like CD4 T cells	PDE4D
5.89459e-52	0.677829	0.348	0.294	4.64046e-47	1	Memory-like CD4 T cells	MFHAS1
1.71311e-51	0.371509	0.634	0.596	1.34863e-46	1	Memory-like CD4 T cells	UQCRC2
1.83903e-51	0.285783	0.727	0.703	1.44776e-46	1	Memory-like CD4 T cells	RTF2
1.2947e-50	0.442827	0.615	0.565	1.01924e-45	1	Memory-like CD4 T cells	FKBP5
1.73751e-50	0.703059	0.286	0.228	1.36784e-45	1	Memory-like CD4 T cells	HIVEP1
2.18527e-50	0.758089	0.355	0.31	1.72034e-45	1	Memory-like CD4 T cells	SIAH2
3.76376e-50	0.440117	0.473	0.426	2.96298e-45	1	Memory-like CD4 T cells	TRAF5
4.35911e-50	0.362907	0.565	0.533	3.43167e-45	1	Memory-like CD4 T cells	TLK1
9.61979e-50	0.292605	0.609	0.568	7.57309e-45	1	Memory-like CD4 T cells	YPEL3
1.06554e-49	0.262942	0.706	0.677	8.38837e-45	1	Memory-like CD4 T cells	TGOLN2
1.08695e-49	0.45014	0.446	0.401	8.55694e-45	1	Memory-like CD4 T cells	NBDY
1.73535e-49	0.507313	0.422	0.377	1.36614e-44	1	Memory-like CD4 T cells	IFNAR2
3.09761e-49	0.393629	0.553	0.524	2.43857e-44	1	Memory-like CD4 T cells	PTPN2
4.64117e-49	0.483464	0.394	0.341	3.65371e-44	1	Memory-like CD4 T cells	PTPRJ
1.30457e-48	0.612129	0.407	0.365	1.02701e-43	1	Memory-like CD4 T cells	SMIM10L1
1.68801e-48	0.422738	0.461	0.406	1.32887e-43	1	Memory-like CD4 T cells	FOXP1
2.19384e-48	0.358928	0.583	0.554	1.72708e-43	1	Memory-like CD4 T cells	SDF4
4.94072e-48	0.457693	0.399	0.343	3.88953e-43	1	Memory-like CD4 T cells	UBE2H
7.14039e-48	0.320768	0.586	0.543	5.6212e-43	1	Memory-like CD4 T cells	PSTPIP1
1.04336e-47	0.321397	0.611	0.571	8.21375e-43	1	Memory-like CD4 T cells	ZAP70
2.11438e-47	0.54575	0.346	0.291	1.66453e-42	1	Memory-like CD4 T cells	ZBTB7B
3.40168e-47	0.274341	0.719	0.705	2.67794e-42	1	Memory-like CD4 T cells	SPTAN1
5.15301e-47	0.337978	0.598	0.552	4.05665e-42	1	Memory-like CD4 T cells	HMGN3
2.4105e-46	1.54756	0.392	0.348	1.89764e-41	1	Memory-like CD4 T cells	CCL4
5.51149e-46	0.505735	0.414	0.371	4.33887e-41	1	Memory-like CD4 T cells	AFTPH
1.90642e-45	0.589048	0.357	0.31	1.50081e-40	1	Memory-like CD4 T cells	AKAP11
2.82761e-45	0.276358	0.643	0.616	2.226e-40	1	Memory-like CD4 T cells	ANXA7
3.14776e-45	0.380997	0.716	0.681	2.47804e-40	1	Memory-like CD4 T cells	TRBC1
4.90761e-45	0.294993	0.606	0.569	3.86347e-40	1	Memory-like CD4 T cells	PTPN6
1.34558e-44	0.356285	0.578	0.553	1.05929e-39	1	Memory-like CD4 T cells	ANKRD44
1.35519e-44	0.542787	0.357	0.305	1.06686e-39	1	Memory-like CD4 T cells	NFAT5
2.20655e-44	0.527033	0.359	0.309	1.73708e-39	1	Memory-like CD4 T cells	ZMYM2
2.67068e-44	0.420084	0.482	0.444	2.10247e-39	1	Memory-like CD4 T cells	MPRIP
1.09173e-43	0.318738	0.581	0.551	8.59453e-39	1	Memory-like CD4 T cells	SETX
2.60284e-43	0.361449	0.508	0.47	2.04906e-38	1	Memory-like CD4 T cells	SINHCAF
4.21854e-43	0.367537	0.563	0.529	3.321e-38	1	Memory-like CD4 T cells	SP140
4.80389e-43	0.65283	0.347	0.306	3.78182e-38	1	Memory-like CD4 T cells	ACSL4
1.52771e-42	0.471826	0.359	0.302	1.20267e-37	1	Memory-like CD4 T cells	ITGB2-AS1
1.45545e-41	0.294509	0.561	0.528	1.14579e-36	1	Memory-like CD4 T cells	TNFRSF14
2.94166e-41	0.408852	0.48	0.444	2.3158e-36	1	Memory-like CD4 T cells	RAPGEF1
7.88202e-41	0.418813	0.44	0.394	6.20504e-36	1	Memory-like CD4 T cells	INPP4B
1.4087e-40	0.494373	0.387	0.345	1.10899e-35	1	Memory-like CD4 T cells	ZBTB24
1.88527e-40	0.380835	0.51	0.48	1.48416e-35	1	Memory-like CD4 T cells	NFKB1
3.47383e-40	0.420505	0.34	0.282	2.73474e-35	1	Memory-like CD4 T cells	RAB37
7.40745e-40	0.318067	0.601	0.574	5.83144e-35	1	Memory-like CD4 T cells	TYMP
1.69279e-39	0.438308	0.429	0.39	1.33263e-34	1	Memory-like CD4 T cells	SPATA13-ENSG00000182957
2.9761e-39	0.501871	0.373	0.33	2.34291e-34	1	Memory-like CD4 T cells	TSPOAP1-AS1
2.09982e-38	0.423296	0.492	0.458	1.65306e-33	1	Memory-like CD4 T cells	CCDC91
4.82144e-38	0.358776	0.53	0.504	3.79563e-33	1	Memory-like CD4 T cells	TBL1XR1
5.13868e-38	0.499635	0.37	0.328	4.04537e-33	1	Memory-like CD4 T cells	IKBKB
5.7171e-38	0.607289	0.302	0.256	4.50073e-33	1	Memory-like CD4 T cells	FBXO34
1.41074e-37	0.428613	0.353	0.301	1.11059e-32	1	Memory-like CD4 T cells	KMT5B
1.93714e-37	0.259501	0.688	0.655	1.525e-32	1	Memory-like CD4 T cells	ST13
2.45759e-37	0.443829	0.433	0.391	1.93471e-32	1	Memory-like CD4 T cells	JUN
3.72348e-37	0.626688	0.284	0.239	2.93127e-32	1	Memory-like CD4 T cells	ZNF281
3.88345e-37	0.411036	0.479	0.448	3.05721e-32	1	Memory-like CD4 T cells	LRBA
6.53185e-37	0.6407	0.275	0.229	5.14213e-32	1	Memory-like CD4 T cells	RASA1
9.87946e-37	0.372991	0.499	0.469	7.77751e-32	1	Memory-like CD4 T cells	PSMA3-AS1
1.3444e-36	0.293198	0.583	0.555	1.05836e-31	1	Memory-like CD4 T cells	CHD3
1.88896e-36	0.390451	0.506	0.48	1.48707e-31	1	Memory-like CD4 T cells	NDUFV2
2.44226e-36	0.589607	0.321	0.279	1.92265e-31	1	Memory-like CD4 T cells	SMCO4
2.78889e-35	0.595749	0.381	0.342	2.19553e-30	1	Memory-like CD4 T cells	LINC01943
4.65678e-35	0.426992	0.36	0.306	3.666e-30	1	Memory-like CD4 T cells	TRGC2
7.62591e-35	0.37463	0.458	0.421	6.00342e-30	1	Memory-like CD4 T cells	ENSG00000284634
9.65398e-35	0.306527	0.579	0.557	7.6e-30	1	Memory-like CD4 T cells	VPS13C
9.88016e-34	0.354472	0.473	0.442	7.77805e-29	1	Memory-like CD4 T cells	MAP2K3
1.34298e-33	0.254205	0.651	0.637	1.05725e-28	1	Memory-like CD4 T cells	CYTH1
1.41791e-33	0.377716	0.394	0.349	1.11624e-28	1	Memory-like CD4 T cells	LAX1
3.40239e-33	0.581392	0.326	0.287	2.6785e-28	1	Memory-like CD4 T cells	ZNF267
3.75427e-33	0.347995	0.545	0.518	2.95551e-28	1	Memory-like CD4 T cells	SDCBP
6.8344e-33	0.270435	0.641	0.624	5.38032e-28	1	Memory-like CD4 T cells	MT-TP
1.01354e-32	0.45595	0.433	0.405	7.97898e-28	1	Memory-like CD4 T cells	EPS15
1.19165e-32	0.27124	0.671	0.658	9.38117e-28	1	Memory-like CD4 T cells	ADD3
2.01784e-32	0.493465	0.33	0.285	1.58852e-27	1	Memory-like CD4 T cells	SERINC5
2.69152e-32	0.305325	0.564	0.542	2.11887e-27	1	Memory-like CD4 T cells	STAT5B
2.95683e-32	0.435643	0.416	0.386	2.32774e-27	1	Memory-like CD4 T cells	ZBTB1
3.1164e-32	0.40291	0.421	0.39	2.45335e-27	1	Memory-like CD4 T cells	ADAM10
4.62263e-32	0.722681	0.26	0.221	3.63912e-27	1	Memory-like CD4 T cells	TLE3
5.00942e-32	0.525339	0.305	0.262	3.94362e-27	1	Memory-like CD4 T cells	ITPKB
2.09917e-31	0.525728	0.333	0.298	1.65255e-26	1	Memory-like CD4 T cells	NCOR2
3.46382e-31	0.428813	0.518	0.497	2.72685e-26	1	Memory-like CD4 T cells	RAP2B
6.69696e-31	0.886854	0.254	0.212	5.27212e-26	1	Memory-like CD4 T cells	ID3
9.25866e-31	0.279552	0.576	0.552	7.28879e-26	1	Memory-like CD4 T cells	CTSB
3.14348e-30	0.277469	0.585	0.577	2.47467e-25	1	Memory-like CD4 T cells	MPG
5.06191e-30	0.290603	0.649	0.635	3.98494e-25	1	Memory-like CD4 T cells	VMP1
5.42948e-30	0.735052	0.271	0.235	4.2743e-25	1	Memory-like CD4 T cells	THADA
5.85374e-30	0.549073	0.312	0.274	4.6083e-25	1	Memory-like CD4 T cells	RAB3GAP1
6.25686e-30	0.280933	0.554	0.537	4.92565e-25	1	Memory-like CD4 T cells	REST
1.05659e-28	0.492082	0.288	0.245	8.31788e-24	1	Memory-like CD4 T cells	ZNF831
1.21428e-28	0.315608	0.494	0.471	9.55934e-24	1	Memory-like CD4 T cells	RHOH
1.40662e-28	0.276491	0.518	0.489	1.10735e-23	1	Memory-like CD4 T cells	P2RY10
1.59148e-28	0.300444	0.559	0.543	1.25287e-23	1	Memory-like CD4 T cells	ILK
1.83524e-28	0.431971	0.438	0.415	1.44478e-23	1	Memory-like CD4 T cells	SPEN
1.89017e-28	0.368749	0.448	0.419	1.48802e-23	1	Memory-like CD4 T cells	CD151
3.01503e-28	0.603605	0.251	0.213	2.37355e-23	1	Memory-like CD4 T cells	LTBP3
3.26095e-28	0.447989	0.365	0.334	2.56715e-23	1	Memory-like CD4 T cells	NCOA1
4.0362e-28	0.491319	0.366	0.337	3.17746e-23	1	Memory-like CD4 T cells	TSPAN5
5.57869e-28	0.288374	0.534	0.516	4.39177e-23	1	Memory-like CD4 T cells	CD2BP2
1.41915e-27	0.491089	0.291	0.25	1.11721e-22	1	Memory-like CD4 T cells	IPCEF1
2.82003e-27	0.458241	0.389	0.36	2.22004e-22	1	Memory-like CD4 T cells	MYO5A
6.45613e-27	0.280298	0.534	0.52	5.08253e-22	1	Memory-like CD4 T cells	PRKAR1A
8.70064e-27	0.315492	0.497	0.481	6.84949e-22	1	Memory-like CD4 T cells	SEMA4D
1.78346e-26	0.325966	0.478	0.456	1.40401e-21	1	Memory-like CD4 T cells	OGT
2.04189e-26	0.516964	0.298	0.261	1.60746e-21	1	Memory-like CD4 T cells	SNX14
2.16341e-26	0.389348	0.41	0.384	1.70313e-21	1	Memory-like CD4 T cells	FYTTD1
5.16584e-26	0.39613	0.39	0.359	4.06675e-21	1	Memory-like CD4 T cells	ENSG00000291066
8.15069e-26	0.279175	0.551	0.534	6.41655e-21	1	Memory-like CD4 T cells	DNAJB14
8.39638e-26	0.500166	0.268	0.229	6.60996e-21	1	Memory-like CD4 T cells	EPB41L4A-AS1
2.85118e-25	0.403859	0.41	0.384	2.24456e-20	1	Memory-like CD4 T cells	ARHGEF3
3.95001e-25	0.309521	0.492	0.478	3.10961e-20	1	Memory-like CD4 T cells	FAAP20
7.70413e-25	0.254061	0.549	0.54	6.065e-20	1	Memory-like CD4 T cells	NRBP1
8.31824e-25	0.429428	0.394	0.366	6.54845e-20	1	Memory-like CD4 T cells	GPR65
1.24766e-24	0.513699	0.299	0.266	9.82209e-20	1	Memory-like CD4 T cells	ETV6
1.36791e-24	0.392842	0.378	0.351	1.07687e-19	1	Memory-like CD4 T cells	MAPKAPK3
1.46663e-24	0.339123	0.559	0.547	1.15459e-19	1	Memory-like CD4 T cells	TCF7
2.72766e-24	0.622704	0.254	0.223	2.14732e-19	1	Memory-like CD4 T cells	MIRLET7BHG
5.78066e-24	0.296378	0.499	0.482	4.55076e-19	1	Memory-like CD4 T cells	ETHE1
8.64523e-24	0.274793	0.509	0.497	6.80587e-19	1	Memory-like CD4 T cells	TMEM219
1.01525e-23	0.399563	0.369	0.338	7.99246e-19	1	Memory-like CD4 T cells	PHF21A
2.53517e-23	0.44749	0.28	0.243	1.99579e-18	1	Memory-like CD4 T cells	TIAM1
3.46836e-23	0.543231	0.282	0.251	2.73043e-18	1	Memory-like CD4 T cells	FUOM
4.12823e-23	0.289201	0.457	0.434	3.24991e-18	1	Memory-like CD4 T cells	ARHGAP9
4.27764e-23	0.616589	0.295	0.267	3.36753e-18	1	Memory-like CD4 T cells	GRAMD1A
5.34575e-23	0.363766	0.385	0.355	4.20839e-18	1	Memory-like CD4 T cells	AKT3
8.62333e-23	0.438784	0.328	0.3	6.78863e-18	1	Memory-like CD4 T cells	MEF2A
1.97495e-22	0.45828	0.308	0.277	1.55476e-17	1	Memory-like CD4 T cells	ASAP1
2.00458e-22	0.322636	0.396	0.358	1.57809e-17	1	Memory-like CD4 T cells	CAPG
2.10647e-22	0.427519	0.364	0.34	1.6583e-17	1	Memory-like CD4 T cells	SNHG32
2.62425e-22	0.280963	0.519	0.51	2.06591e-17	1	Memory-like CD4 T cells	USF2
4.28429e-22	0.455	0.274	0.24	3.37277e-17	1	Memory-like CD4 T cells	CHD6
4.46179e-22	0.580317	0.251	0.219	3.5125e-17	1	Memory-like CD4 T cells	ZNF280D
9.30305e-22	0.441665	0.26	0.22	7.32374e-17	1	Memory-like CD4 T cells	CCR7
1.68853e-21	0.252465	0.49	0.467	1.32928e-16	1	Memory-like CD4 T cells	CD79B
1.78101e-21	0.273121	0.514	0.507	1.40208e-16	1	Memory-like CD4 T cells	TANK
2.94036e-21	0.274521	0.441	0.417	2.31477e-16	1	Memory-like CD4 T cells	ICAM2
4.07118e-21	0.322315	0.369	0.341	3.205e-16	1	Memory-like CD4 T cells	WDR26
9.28474e-21	0.455822	0.312	0.284	7.30932e-16	1	Memory-like CD4 T cells	CEP85L
1.14274e-20	0.360603	0.421	0.403	8.99612e-16	1	Memory-like CD4 T cells	TUT7
1.21213e-20	0.464801	0.319	0.293	9.54234e-16	1	Memory-like CD4 T cells	NHLRC3
1.47578e-20	0.275603	0.576	0.559	1.16179e-15	1	Memory-like CD4 T cells	MRPL3
1.49501e-20	0.520434	0.264	0.234	1.17693e-15	1	Memory-like CD4 T cells	WDR11
1.8625e-20	0.378664	0.42	0.401	1.46624e-15	1	Memory-like CD4 T cells	PDE3B
3.49253e-20	0.343826	0.412	0.389	2.74946e-15	1	Memory-like CD4 T cells	TNIK
4.46098e-20	0.297986	0.511	0.504	3.51186e-15	1	Memory-like CD4 T cells	CNIH4
5.09078e-20	0.398921	0.34	0.315	4.00767e-15	1	Memory-like CD4 T cells	IP6K2
7.84967e-20	0.297235	0.491	0.478	6.17958e-15	1	Memory-like CD4 T cells	DGKA
8.71901e-20	0.50066	0.263	0.232	6.86395e-15	1	Memory-like CD4 T cells	SH3BP2
1.64037e-19	0.374371	0.395	0.379	1.29137e-14	1	Memory-like CD4 T cells	PEX2
2.01637e-19	0.371407	0.281	0.247	1.58737e-14	1	Memory-like CD4 T cells	DUSP16
2.11966e-19	0.308783	0.465	0.457	1.66868e-14	1	Memory-like CD4 T cells	SMARCE1
5.23085e-19	0.437513	0.286	0.258	4.11794e-14	1	Memory-like CD4 T cells	PVT1
6.00595e-19	0.272326	0.49	0.479	4.72813e-14	1	Memory-like CD4 T cells	LPIN2
9.21093e-19	0.253049	0.533	0.529	7.25121e-14	1	Memory-like CD4 T cells	PTPRA
9.43977e-19	0.291795	0.495	0.487	7.43136e-14	1	Memory-like CD4 T cells	HDDC2
1.56785e-18	0.59379	0.25	0.224	1.23427e-13	1	Memory-like CD4 T cells	NEDD9
2.42525e-18	0.286744	0.475	0.463	1.90925e-13	1	Memory-like CD4 T cells	NFATC3
6.0188e-18	0.486828	0.3	0.278	4.73824e-13	1	Memory-like CD4 T cells	FBXW11
7.40571e-18	0.456968	0.255	0.225	5.83007e-13	1	Memory-like CD4 T cells	TOB2
1.71598e-17	0.480714	0.321	0.304	1.35089e-12	1	Memory-like CD4 T cells	CAAP1
2.09458e-17	0.30792	0.448	0.435	1.64894e-12	1	Memory-like CD4 T cells	SLAMF6
2.33769e-17	0.508919	0.259	0.234	1.84032e-12	1	Memory-like CD4 T cells	KCNN4
2.48149e-17	0.46724	0.268	0.242	1.95353e-12	1	Memory-like CD4 T cells	CSNK1G3
3.42862e-17	0.445633	0.309	0.283	2.69915e-12	1	Memory-like CD4 T cells	FRMD4B
3.71329e-17	0.406826	0.32	0.297	2.92325e-12	1	Memory-like CD4 T cells	RC3H1
4.54789e-17	0.267376	0.448	0.438	3.58028e-12	1	Memory-like CD4 T cells	VHL
1.08266e-16	0.385851	0.372	0.361	8.5231e-12	1	Memory-like CD4 T cells	MYL6B
1.30694e-16	0.512755	0.317	0.302	1.02887e-11	1	Memory-like CD4 T cells	AP3M2
1.80654e-16	0.260851	0.535	0.537	1.42218e-11	1	Memory-like CD4 T cells	STT3B
2.26207e-16	0.284369	0.41	0.39	1.78079e-11	1	Memory-like CD4 T cells	NCOA3
2.57477e-16	0.278417	0.461	0.449	2.02696e-11	1	Memory-like CD4 T cells	TNIP2
4.7672e-16	0.350536	0.344	0.32	3.75293e-11	1	Memory-like CD4 T cells	ZNFX1
7.85261e-16	0.335225	0.424	0.412	6.18189e-11	1	Memory-like CD4 T cells	IGF2R
1.33908e-15	0.460867	0.254	0.228	1.05418e-10	1	Memory-like CD4 T cells	SLC25A45
1.3876e-15	0.416914	0.3	0.279	1.09238e-10	1	Memory-like CD4 T cells	ARMCX3
1.58394e-15	0.428488	0.283	0.258	1.24694e-10	1	Memory-like CD4 T cells	WAC-AS1
1.62021e-15	0.370682	0.4	0.391	1.27549e-10	1	Memory-like CD4 T cells	TIMMDC1
2.26813e-15	0.332565	0.417	0.407	1.78556e-10	1	Memory-like CD4 T cells	CENPC
2.6128e-15	0.306602	0.415	0.406	2.0569e-10	1	Memory-like CD4 T cells	RAB3GAP2
5.96893e-15	0.283351	0.405	0.391	4.69898e-10	1	Memory-like CD4 T cells	SNRPN
6.00717e-15	0.358618	0.356	0.342	4.72909e-10	1	Memory-like CD4 T cells	USP9X
6.64266e-15	0.349451	0.37	0.353	5.22937e-10	1	Memory-like CD4 T cells	LUZP1
9.49671e-15	0.297689	0.44	0.437	7.47619e-10	1	Memory-like CD4 T cells	USP47
1.14122e-14	0.346054	0.364	0.348	8.98413e-10	1	Memory-like CD4 T cells	TAB2
1.32649e-14	0.467143	0.253	0.23	1.04427e-09	1	Memory-like CD4 T cells	STX6
1.86876e-14	0.327063	0.401	0.39	1.47117e-09	1	Memory-like CD4 T cells	N4BP2
3.67776e-14	0.30746	0.446	0.441	2.89528e-09	1	Memory-like CD4 T cells	SACM1L
5.70307e-14	0.294075	0.412	0.405	4.48969e-09	1	Memory-like CD4 T cells	MED28
8.82277e-14	0.395102	0.333	0.319	6.94563e-09	1	Memory-like CD4 T cells	AGO2
8.97379e-14	0.264416	0.468	0.453	7.06452e-09	1	Memory-like CD4 T cells	IKZF3
9.46533e-14	0.256457	0.476	0.476	7.45149e-09	1	Memory-like CD4 T cells	MAT2B
1.75182e-13	0.360765	0.323	0.305	1.3791e-08	1	Memory-like CD4 T cells	NBR1
2.43215e-13	0.288521	0.434	0.427	1.91468e-08	1	Memory-like CD4 T cells	TTC3
2.48705e-13	0.324972	0.347	0.332	1.95791e-08	1	Memory-like CD4 T cells	MMP24OS
2.69025e-13	0.352267	0.295	0.274	2.11787e-08	1	Memory-like CD4 T cells	SAT2
5.24973e-13	0.351497	0.316	0.296	4.1328e-08	1	Memory-like CD4 T cells	UTS2
6.0906e-13	0.264014	0.425	0.417	4.79477e-08	1	Memory-like CD4 T cells	TMEM134
6.59582e-13	0.414719	0.309	0.297	5.1925e-08	1	Memory-like CD4 T cells	AZIN1
7.97194e-13	0.254734	0.471	0.472	6.27583e-08	1	Memory-like CD4 T cells	TRAPPC10
9.44952e-13	0.402761	0.288	0.27	7.43904e-08	1	Memory-like CD4 T cells	TRAF1
1.1883e-12	0.343909	0.306	0.285	9.35479e-08	1	Memory-like CD4 T cells	ZNF708
1.66963e-12	0.279728	0.338	0.315	1.3144e-07	1	Memory-like CD4 T cells	BNIP3L
1.73953e-12	0.270042	0.426	0.421	1.36943e-07	1	Memory-like CD4 T cells	JOSD2
3.23063e-12	0.487412	0.269	0.255	2.54328e-07	1	Memory-like CD4 T cells	AGK
3.81504e-12	0.295965	0.379	0.364	3.00335e-07	1	Memory-like CD4 T cells	KLF12
3.86554e-12	0.272725	0.397	0.385	3.04311e-07	1	Memory-like CD4 T cells	ZNF217
5.16644e-12	0.266275	0.264	0.24	4.06723e-07	1	Memory-like CD4 T cells	ACP5
1.18011e-11	0.289528	0.34	0.323	9.29027e-07	1	Memory-like CD4 T cells	PHYKPL
1.3259e-11	0.463931	0.281	0.267	1.0438e-06	1	Memory-like CD4 T cells	MIR181A1HG
1.53797e-11	0.383607	0.324	0.309	1.21075e-06	1	Memory-like CD4 T cells	ANTXR2
4.62839e-11	0.250548	0.443	0.437	3.64365e-06	1	Memory-like CD4 T cells	ARAP2
7.54202e-11	0.271441	0.33	0.311	5.93738e-06	1	Memory-like CD4 T cells	SMAD3
8.67963e-11	0.353915	0.316	0.306	6.83296e-06	1	Memory-like CD4 T cells	DPF2
1.8065e-10	0.433217	0.273	0.259	1.42215e-05	1	Memory-like CD4 T cells	TARS3
2.37455e-10	0.286397	0.349	0.336	1.86934e-05	1	Memory-like CD4 T cells	KRCC1
2.42251e-10	0.354101	0.342	0.335	1.90709e-05	1	Memory-like CD4 T cells	DDX3Y
2.63723e-10	0.270747	0.446	0.446	2.07613e-05	1	Memory-like CD4 T cells	SMC5
2.82365e-10	0.430846	0.276	0.265	2.22289e-05	1	Memory-like CD4 T cells	USP24
3.13477e-10	0.306142	0.385	0.382	2.46781e-05	1	Memory-like CD4 T cells	PNKP
3.16911e-10	0.350324	0.288	0.272	2.49485e-05	1	Memory-like CD4 T cells	FBRS
4.04467e-10	0.34931	0.352	0.346	3.18413e-05	1	Memory-like CD4 T cells	SYNGR2
5.1698e-10	0.269631	0.43	0.433	4.06987e-05	1	Memory-like CD4 T cells	SFT2D1
5.38034e-10	0.346246	0.328	0.319	4.23562e-05	1	Memory-like CD4 T cells	ST8SIA4
1.40781e-09	0.286349	0.427	0.431	0.000110829	1	Memory-like CD4 T cells	VOPP1
2.05971e-09	0.413338	0.293	0.285	0.000162149	1	Memory-like CD4 T cells	TM2D3
2.83698e-09	0.356283	0.304	0.294	0.000223339	1	Memory-like CD4 T cells	ZC3H8
7.61126e-09	0.264048	0.402	0.398	0.000599189	1	Memory-like CD4 T cells	GALNT1
9.9229e-09	0.282909	0.39	0.392	0.000781171	1	Memory-like CD4 T cells	UBE2E3
1.63575e-08	0.280895	0.356	0.35	0.00128772	1	Memory-like CD4 T cells	ANTKMT
1.94528e-08	0.293222	0.257	0.24	0.0015314	1	Memory-like CD4 T cells	ING4
2.26564e-08	0.302761	0.322	0.311	0.0017836	1	Memory-like CD4 T cells	ITPR2
2.32019e-08	0.294795	0.336	0.329	0.00182655	1	Memory-like CD4 T cells	ZDHHC24
2.93184e-08	0.338369	0.275	0.263	0.00230806	1	Memory-like CD4 T cells	PLIN3
3.16793e-08	0.307826	0.372	0.371	0.00249392	1	Memory-like CD4 T cells	PHTF2
5.97235e-08	0.320775	0.287	0.277	0.00470167	1	Memory-like CD4 T cells	AGPAT2
6.60956e-08	0.34401	0.256	0.243	0.00520331	1	Memory-like CD4 T cells	LRCH3
7.3237e-08	0.266823	0.334	0.326	0.00576551	1	Memory-like CD4 T cells	GPR108
8.45052e-08	0.372162	0.264	0.255	0.00665259	1	Memory-like CD4 T cells	CERS5
9.07168e-08	0.258311	0.37	0.365	0.00714159	1	Memory-like CD4 T cells	TGFBR2
9.59929e-08	0.383195	0.269	0.259	0.00755695	1	Memory-like CD4 T cells	NUTM2B-AS1
1.52013e-07	0.378283	0.291	0.285	0.0119671	1	Memory-like CD4 T cells	RFTN1
1.99218e-07	0.29802	0.313	0.307	0.0156832	1	Memory-like CD4 T cells	FBXL15
2.40608e-07	0.310609	0.294	0.286	0.0189416	1	Memory-like CD4 T cells	SPG11
2.42624e-07	0.374761	0.252	0.241	0.0191003	1	Memory-like CD4 T cells	JADE2
3.06412e-07	0.395453	0.263	0.257	0.024122	1	Memory-like CD4 T cells	GMFB
3.92297e-07	0.275427	0.379	0.382	0.0308832	1	Memory-like CD4 T cells	SENP6
7.77179e-07	0.370816	0.278	0.272	0.0611827	1	Memory-like CD4 T cells	GRAMD1B
8.14433e-07	0.422904	0.257	0.25	0.0641154	1	Memory-like CD4 T cells	B3GNT2
8.42422e-07	0.340457	0.266	0.258	0.0663188	1	Memory-like CD4 T cells	ZNF580
1.01597e-06	0.333467	0.284	0.279	0.0799809	1	Memory-like CD4 T cells	LCOR
2.68443e-06	0.328547	0.262	0.253	0.211329	1	Memory-like CD4 T cells	ENTPD4
2.88394e-06	0.312786	0.318	0.316	0.227035	1	Memory-like CD4 T cells	SYPL1
3.0947e-06	0.317059	0.271	0.264	0.243627	1	Memory-like CD4 T cells	RNF216
3.23237e-06	0.260788	0.357	0.359	0.254465	1	Memory-like CD4 T cells	UBLCP1
3.50467e-06	0.280701	0.37	0.376	0.275901	1	Memory-like CD4 T cells	EHBP1L1
3.79185e-06	0.37207	0.294	0.294	0.29851	1	Memory-like CD4 T cells	ARHGAP18
5.27404e-06	0.29635	0.317	0.317	0.415193	1	Memory-like CD4 T cells	MGAT4B
5.77126e-06	0.438975	0.383	0.391	0.454336	1	Memory-like CD4 T cells	CXCR4
6.10771e-06	0.298127	0.358	0.364	0.480823	1	Memory-like CD4 T cells	ZC3H7A
9.71952e-06	0.297502	0.367	0.376	0.765159	1	Memory-like CD4 T cells	HBS1L
3.25377e-05	0.349764	0.289	0.289	1	1	Memory-like CD4 T cells	TMEM245
4.48704e-05	0.300659	0.332	0.339	1	1	Memory-like CD4 T cells	ERCC1
5.8085e-05	0.325659	0.275	0.274	1	1	Memory-like CD4 T cells	TMEM60
7.14581e-05	0.346676	0.334	0.343	1	1	Memory-like CD4 T cells	TMEM70
9.35041e-05	0.283488	0.317	0.321	1	1	Memory-like CD4 T cells	GTF2I
0.000122924	0.253962	0.311	0.312	1	1	Memory-like CD4 T cells	CCDC28A
0.000131717	0.293724	0.287	0.287	1	1	Memory-like CD4 T cells	DUSP11
0.000198397	0.286091	0.298	0.302	1	1	Memory-like CD4 T cells	USP22
0.000250284	0.322443	0.292	0.294	1	1	Memory-like CD4 T cells	MAP7D3
0.000307021	0.267777	0.329	0.335	1	1	Memory-like CD4 T cells	EMC10
0.000314167	0.36668	0.286	0.288	1	1	Memory-like CD4 T cells	NAMPT
0.000350698	0.296522	0.252	0.25	1	1	Memory-like CD4 T cells	VPS41
0.000579784	0.303751	0.264	0.265	1	1	Memory-like CD4 T cells	NEPRO
0.000844122	0.292137	0.304	0.31	1	1	Memory-like CD4 T cells	FBXO11
0.000980286	0.306839	0.301	0.305	1	1	Memory-like CD4 T cells	MT-TS2
0.00159997	0.265001	0.276	0.276	1	1	Memory-like CD4 T cells	KRBOX5
0.00161906	0.286263	0.267	0.269	1	1	Memory-like CD4 T cells	MARCHF6
0.00237388	0.311127	0.265	0.268	1	1	Memory-like CD4 T cells	RERE
0.00246322	0.265058	0.289	0.294	1	1	Memory-like CD4 T cells	CLPX
0.00254616	0.290638	0.275	0.28	1	1	Memory-like CD4 T cells	UBE2E1
0.00274558	0.252689	0.319	0.329	1	1	Memory-like CD4 T cells	ANKRD10
0.0051224	0.260389	0.25	0.25	1	1	Memory-like CD4 T cells	LENG8
0.00531457	0.278608	0.324	0.335	1	1	Memory-like CD4 T cells	TYW3
0.00590255	0.277419	0.275	0.279	1	1	Memory-like CD4 T cells	TBC1D2B
0.00787611	0.333445	0.252	0.256	1	1	Memory-like CD4 T cells	TBC1D20
0.00926912	0.252441	0.252	0.254	1	1	Memory-like CD4 T cells	RPP25L
0.00946698	0.315449	0.259	0.267	1	1	Memory-like CD4 T cells	COMMD10
0.00973723	0.275085	0.267	0.272	1	1	Memory-like CD4 T cells	TBC1D22A
0	3.1589	0.904	0.422	0	2	Cytotoxic Th1-like CD4 T cells	NKG7
0	3.23886	0.624	0.17	0	2	Cytotoxic Th1-like CD4 T cells	GZMH
0	3.22078	0.674	0.224	0	2	Cytotoxic Th1-like CD4 T cells	GZMB
0	2.33933	0.901	0.467	0	2	Cytotoxic Th1-like CD4 T cells	GZMA
0	2.36936	0.653	0.247	0	2	Cytotoxic Th1-like CD4 T cells	CX3CR1
0	2.3863	0.602	0.22	0	2	Cytotoxic Th1-like CD4 T cells	PLEK
0	3.34677	0.498	0.12	0	2	Cytotoxic Th1-like CD4 T cells	FGFBP2
0	2.42064	0.728	0.371	0	2	Cytotoxic Th1-like CD4 T cells	PRF1
0	2.67601	0.954	0.598	0	2	Cytotoxic Th1-like CD4 T cells	CCL5
0	1.86084	0.786	0.448	0	2	Cytotoxic Th1-like CD4 T cells	HOPX
0	1.37322	0.636	0.305	0	2	Cytotoxic Th1-like CD4 T cells	CCL4
0	2.64119	0.51	0.217	0	2	Cytotoxic Th1-like CD4 T cells	GZMK
0	3.02477	0.374	0.084	0	2	Cytotoxic Th1-like CD4 T cells	CEBPD
0	1.90358	0.414	0.154	0	2	Cytotoxic Th1-like CD4 T cells	CXCR6
0	2.91071	0.351	0.105	0	2	Cytotoxic Th1-like CD4 T cells	CD8A
0	3.07228	0.324	0.088	0	2	Cytotoxic Th1-like CD4 T cells	CD8B
0	2.41248	0.871	0.651	0	2	Cytotoxic Th1-like CD4 T cells	GNLY
0	1.22641	0.624	0.404	0	2	Cytotoxic Th1-like CD4 T cells	SAMD3
0	2.78996	0.306	0.101	0	2	Cytotoxic Th1-like CD4 T cells	CTSW
0	2.0147	0.33	0.128	0	2	Cytotoxic Th1-like CD4 T cells	SYTL2
0	1.31359	0.926	0.729	0	2	Cytotoxic Th1-like CD4 T cells	CST7
0	0.891988	0.938	0.744	0	2	Cytotoxic Th1-like CD4 T cells	LINC01871
0	0.778769	0.885	0.704	0	2	Cytotoxic Th1-like CD4 T cells	C12orf75
0	2.36035	0.284	0.106	0	2	Cytotoxic Th1-like CD4 T cells	ENSG00000289137
0	0.922927	0.865	0.725	0	2	Cytotoxic Th1-like CD4 T cells	ID2
0	0.885147	0.776	0.639	0	2	Cytotoxic Th1-like CD4 T cells	MYO1F
0	0.67192	0.798	0.667	0	2	Cytotoxic Th1-like CD4 T cells	LAG3
0	0.949999	0.774	0.655	0	2	Cytotoxic Th1-like CD4 T cells	LITAF
0	0.58596	0.957	0.844	0	2	Cytotoxic Th1-like CD4 T cells	ANXA1
0	0.877627	0.833	0.733	0	2	Cytotoxic Th1-like CD4 T cells	PLAAT4
0	0.662365	0.86	0.768	0	2	Cytotoxic Th1-like CD4 T cells	ARL4C
0	0.866504	0.882	0.791	0	2	Cytotoxic Th1-like CD4 T cells	APOBEC3G
0	0.61056	0.965	0.878	0	2	Cytotoxic Th1-like CD4 T cells	GIMAP4
0	0.583959	0.983	0.903	0	2	Cytotoxic Th1-like CD4 T cells	GIMAP7
0	0.741581	0.855	0.779	0	2	Cytotoxic Th1-like CD4 T cells	CD81
0	0.647375	0.836	0.769	0	2	Cytotoxic Th1-like CD4 T cells	IRF1
0	0.763446	0.969	0.925	0	2	Cytotoxic Th1-like CD4 T cells	HCST
0	0.60772	0.97	0.931	0	2	Cytotoxic Th1-like CD4 T cells	ITGB2
0	0.404944	0.993	0.966	0	2	Cytotoxic Th1-like CD4 T cells	CD2
0	0.7258	0.883	0.86	0	2	Cytotoxic Th1-like CD4 T cells	SERPINB1
0	0.709591	0.98	0.96	0	2	Cytotoxic Th1-like CD4 T cells	NEAT1
0	0.363295	0.999	0.981	0	2	Cytotoxic Th1-like CD4 T cells	CD3D
0	0.448943	0.995	0.982	0	2	Cytotoxic Th1-like CD4 T cells	S100A11
0	0.32749	0.998	0.985	0	2	Cytotoxic Th1-like CD4 T cells	IL32
0	0.381073	0.993	0.982	0	2	Cytotoxic Th1-like CD4 T cells	CLIC1
0	0.532277	0.998	0.988	0	2	Cytotoxic Th1-like CD4 T cells	CYBA
0	0.521116	1	0.991	0	2	Cytotoxic Th1-like CD4 T cells	CD52
0	0.33474	0.999	0.994	0	2	Cytotoxic Th1-like CD4 T cells	HLA-C
0	0.4525	1	0.997	0	2	Cytotoxic Th1-like CD4 T cells	SH3BGRL3
0	0.353985	1	0.997	0	2	Cytotoxic Th1-like CD4 T cells	S100A4
0	0.368582	1	1	0	2	Cytotoxic Th1-like CD4 T cells	B2M
0	0.298533	0.999	0.999	0	2	Cytotoxic Th1-like CD4 T cells	MT-RNR2
1.81948240907602e-312	1.48414	0.459	0.29	1.43237e-307	2	Cytotoxic Th1-like CD4 T cells	TRGC2
1.35555294164845e-311	0.710249	0.787	0.73	1.06715e-306	2	Cytotoxic Th1-like CD4 T cells	PYCARD
1.4384453396255e-310	0.621861	0.837	0.809	1.1324e-305	2	Cytotoxic Th1-like CD4 T cells	ABHD17A
3.90082197600051e-310	0.791827	0.702	0.595	3.07088e-305	2	Cytotoxic Th1-like CD4 T cells	MXD4
1.03202e-305	0.456444	0.949	0.938	8.12451e-301	2	Cytotoxic Th1-like CD4 T cells	LIMD2
8.43765e-302	0.528011	0.889	0.861	6.64246e-297	2	Cytotoxic Th1-like CD4 T cells	RAP1B
5.69942e-298	0.575102	0.858	0.789	4.48681e-293	2	Cytotoxic Th1-like CD4 T cells	SLFN5
2.14362e-284	0.255828	1	0.996	1.68754e-279	2	Cytotoxic Th1-like CD4 T cells	HLA-A
7.41437e-277	0.507746	0.896	0.875	5.83689e-272	2	Cytotoxic Th1-like CD4 T cells	CD44
1.55584e-276	0.36308	0.994	0.98	1.22482e-271	2	Cytotoxic Th1-like CD4 T cells	EMP3
2.87655e-276	0.798035	0.664	0.548	2.26454e-271	2	Cytotoxic Th1-like CD4 T cells	GIMAP1
8.04211e-270	0.613835	0.79	0.724	6.33107e-265	2	Cytotoxic Th1-like CD4 T cells	BIN2
1.77979e-268	0.549011	0.868	0.816	1.40112e-263	2	Cytotoxic Th1-like CD4 T cells	S1PR4
3.18094e-262	0.571908	0.818	0.741	2.50416e-257	2	Cytotoxic Th1-like CD4 T cells	RIPOR2
5.45403e-262	0.744257	0.829	0.762	4.29363e-257	2	Cytotoxic Th1-like CD4 T cells	IL7R
1.57466e-259	1.64061	0.306	0.163	1.23964e-254	2	Cytotoxic Th1-like CD4 T cells	CCR5
6.01278e-255	0.491174	0.902	0.884	4.7335e-250	2	Cytotoxic Th1-like CD4 T cells	RNF213
1.07417e-253	0.51149	0.841	0.787	8.45627e-249	2	Cytotoxic Th1-like CD4 T cells	CTSC
1.79297e-252	0.497075	0.875	0.799	1.4115e-247	2	Cytotoxic Th1-like CD4 T cells	TXNIP
1.05684e-249	0.452854	0.927	0.868	8.31988e-245	2	Cytotoxic Th1-like CD4 T cells	AHNAK
2.91995e-249	0.78346	0.684	0.608	2.2987e-244	2	Cytotoxic Th1-like CD4 T cells	CLEC2B
8.45316e-248	0.511935	0.896	0.86	6.65466e-243	2	Cytotoxic Th1-like CD4 T cells	CD74
7.93286e-241	0.363726	0.965	0.952	6.24506e-236	2	Cytotoxic Th1-like CD4 T cells	MSN
1.041e-240	0.496641	0.923	0.913	8.19521e-236	2	Cytotoxic Th1-like CD4 T cells	IFITM2
5.15627e-240	1.64219	0.299	0.163	4.05923e-235	2	Cytotoxic Th1-like CD4 T cells	LINC02937
7.4889e-238	0.740681	0.705	0.627	5.89556e-233	2	Cytotoxic Th1-like CD4 T cells	TRG-AS1
8.96746e-237	0.510566	0.83	0.811	7.05955e-232	2	Cytotoxic Th1-like CD4 T cells	ACAP1
1.73579e-235	1.26375	0.414	0.276	1.36648e-230	2	Cytotoxic Th1-like CD4 T cells	PRR5L
3.3e-234	0.447536	0.921	0.828	2.59789e-229	2	Cytotoxic Th1-like CD4 T cells	KLF2
2.05627e-232	0.458703	0.527	0.399	1.61877e-227	2	Cytotoxic Th1-like CD4 T cells	XBP1
5.46974e-231	0.300846	0.99	0.98	4.306e-226	2	Cytotoxic Th1-like CD4 T cells	MYL12B
1.68651e-230	0.329555	0.979	0.957	1.32768e-225	2	Cytotoxic Th1-like CD4 T cells	CD3E
6.35425e-221	0.387628	0.949	0.929	5.00232e-216	2	Cytotoxic Th1-like CD4 T cells	ETS1
8.88125e-219	0.258418	1	0.999	6.99167e-214	2	Cytotoxic Th1-like CD4 T cells	CALM1
3.50533e-217	0.312588	0.985	0.98	2.75954e-212	2	Cytotoxic Th1-like CD4 T cells	HLA-E
5.60736e-215	0.383284	0.943	0.929	4.41434e-210	2	Cytotoxic Th1-like CD4 T cells	LAPTM5
3.86973e-211	0.848882	0.63	0.528	3.0464e-206	2	Cytotoxic Th1-like CD4 T cells	LYAR
6.46084e-209	1.33379	0.436	0.315	5.08624e-204	2	Cytotoxic Th1-like CD4 T cells	HAVCR2
1.12814e-207	0.263627	0.994	0.99	8.88117e-203	2	Cytotoxic Th1-like CD4 T cells	ARPC3
6.71461e-206	0.64756	0.732	0.659	5.28601e-201	2	Cytotoxic Th1-like CD4 T cells	LINC00861
7.93764e-206	1.5431	0.327	0.203	6.24883e-201	2	Cytotoxic Th1-like CD4 T cells	ABI3
1.11817e-200	0.422412	0.903	0.885	8.80264e-196	2	Cytotoxic Th1-like CD4 T cells	CAST-ENSG00000310517
7.4031e-200	0.676459	0.727	0.683	5.82801e-195	2	Cytotoxic Th1-like CD4 T cells	EFHD2
2.47289e-199	0.316695	0.998	0.992	1.94676e-194	2	Cytotoxic Th1-like CD4 T cells	S100A6
1.30421e-198	0.250531	0.998	0.992	1.02673e-193	2	Cytotoxic Th1-like CD4 T cells	PTPRC
2.80328e-198	1.33766	0.352	0.226	2.20685e-193	2	Cytotoxic Th1-like CD4 T cells	TGFBR3
5.90088e-198	0.61194	0.722	0.682	4.64541e-193	2	Cytotoxic Th1-like CD4 T cells	OSTF1
1.38055e-197	0.879295	0.523	0.411	1.08683e-192	2	Cytotoxic Th1-like CD4 T cells	TC2N
2.92896e-194	1.00526	0.517	0.427	2.3058e-189	2	Cytotoxic Th1-like CD4 T cells	TPST2
5.13309e-186	0.353855	0.926	0.907	4.04097e-181	2	Cytotoxic Th1-like CD4 T cells	UCP2
6.51208e-186	0.387106	0.91	0.897	5.12657e-181	2	Cytotoxic Th1-like CD4 T cells	TRAF3IP3
1.33396e-181	1.21182	0.376	0.258	1.05015e-176	2	Cytotoxic Th1-like CD4 T cells	PTPN4
7.99495e-181	0.473256	0.787	0.772	6.29394e-176	2	Cytotoxic Th1-like CD4 T cells	MCL1
3.24154e-179	0.558027	0.772	0.743	2.55187e-174	2	Cytotoxic Th1-like CD4 T cells	STK17A
4.90259e-178	0.371667	0.911	0.868	3.85952e-173	2	Cytotoxic Th1-like CD4 T cells	CYTOR
4.67155e-177	0.298471	0.976	0.954	3.67763e-172	2	Cytotoxic Th1-like CD4 T cells	CD3G
4.47826e-175	0.270214	0.999	0.999	3.52547e-170	2	Cytotoxic Th1-like CD4 T cells	MALAT1
4.46585e-173	0.346994	0.931	0.926	3.5157e-168	2	Cytotoxic Th1-like CD4 T cells	IL2RG
2.05633e-171	0.403981	0.862	0.865	1.61883e-166	2	Cytotoxic Th1-like CD4 T cells	CD53
3.1966e-170	0.589662	0.682	0.646	2.51649e-165	2	Cytotoxic Th1-like CD4 T cells	CCDC107
4.45114e-170	1.30432	0.318	0.203	3.50411e-165	2	Cytotoxic Th1-like CD4 T cells	F2R
3.34623e-166	0.67468	0.627	0.556	2.63429e-161	2	Cytotoxic Th1-like CD4 T cells	CXCR3
7.14809e-166	0.577368	0.685	0.651	5.62726e-161	2	Cytotoxic Th1-like CD4 T cells	CDC42SE1
2.18769e-162	0.54057	0.724	0.691	1.72223e-157	2	Cytotoxic Th1-like CD4 T cells	DOK2
3.26273e-162	0.665093	0.642	0.61	2.56855e-157	2	Cytotoxic Th1-like CD4 T cells	ORAI1
6.10176e-162	0.446928	0.832	0.83	4.80355e-157	2	Cytotoxic Th1-like CD4 T cells	AKAP13
2.69214e-160	0.276276	0.971	0.967	2.11936e-155	2	Cytotoxic Th1-like CD4 T cells	ARL6IP5
1.16653e-159	0.29624	0.955	0.965	9.1834e-155	2	Cytotoxic Th1-like CD4 T cells	PSME1
1.60641e-158	0.383826	0.889	0.855	1.26463e-153	2	Cytotoxic Th1-like CD4 T cells	FLNA
2.3624e-158	1.22759	0.37	0.27	1.85978e-153	2	Cytotoxic Th1-like CD4 T cells	CHST12
5.35737e-158	1.73454	0.283	0.175	4.21753e-153	2	Cytotoxic Th1-like CD4 T cells	KLRG1
1.5557e-155	0.370352	0.898	0.898	1.22471e-150	2	Cytotoxic Th1-like CD4 T cells	LSP1
2.07193e-155	0.558148	0.712	0.68	1.63111e-150	2	Cytotoxic Th1-like CD4 T cells	EMB
2.33982e-152	0.379241	0.912	0.9	1.842e-147	2	Cytotoxic Th1-like CD4 T cells	LY6E
1.0649e-151	0.323718	0.924	0.913	8.38329e-147	2	Cytotoxic Th1-like CD4 T cells	LCK
1.05534e-150	0.686214	0.619	0.56	8.30807e-146	2	Cytotoxic Th1-like CD4 T cells	RUNX3
1.50862e-148	0.708239	0.592	0.554	1.18765e-143	2	Cytotoxic Th1-like CD4 T cells	PIP4K2A
1.84943e-148	0.39109	0.853	0.853	1.45594e-143	2	Cytotoxic Th1-like CD4 T cells	DRAP1
3.0751e-148	0.897402	0.489	0.414	2.42084e-143	2	Cytotoxic Th1-like CD4 T cells	RAB29
2.69083e-147	0.528981	0.714	0.711	2.11833e-142	2	Cytotoxic Th1-like CD4 T cells	ENSG00000289100
4.57023e-146	0.505726	0.804	0.753	3.59787e-141	2	Cytotoxic Th1-like CD4 T cells	PTMS
2.09599e-145	0.610678	0.662	0.612	1.65005e-140	2	Cytotoxic Th1-like CD4 T cells	GZMM
1.96991e-144	0.579503	0.682	0.67	1.55079e-139	2	Cytotoxic Th1-like CD4 T cells	VAMP2
2.25775e-144	1.20458	0.364	0.267	1.77739e-139	2	Cytotoxic Th1-like CD4 T cells	TBX21
1.71322e-142	0.891837	0.455	0.365	1.34871e-137	2	Cytotoxic Th1-like CD4 T cells	THEMIS
6.9768e-142	0.277481	0.947	0.956	5.49242e-137	2	Cytotoxic Th1-like CD4 T cells	ITM2B
8.15813e-142	0.462987	0.78	0.756	6.42241e-137	2	Cytotoxic Th1-like CD4 T cells	SPN
1.60645e-141	0.265477	0.992	0.977	1.26466e-136	2	Cytotoxic Th1-like CD4 T cells	TRAC
8.61581e-140	0.646611	0.658	0.619	6.78271e-135	2	Cytotoxic Th1-like CD4 T cells	LYST
1.38795e-139	0.47779	0.751	0.745	1.09265e-134	2	Cytotoxic Th1-like CD4 T cells	PRMT2
1.42127e-139	0.783675	0.515	0.428	1.11888e-134	2	Cytotoxic Th1-like CD4 T cells	MIAT
9.91304e-139	0.675436	0.545	0.462	7.80394e-134	2	Cytotoxic Th1-like CD4 T cells	IL10RA
8.12652e-136	0.486981	0.711	0.681	6.39752e-131	2	Cytotoxic Th1-like CD4 T cells	ACTN4
7.17612e-134	0.827452	0.505	0.442	5.64933e-129	2	Cytotoxic Th1-like CD4 T cells	INPP5D
3.39874e-132	0.635814	0.606	0.57	2.67562e-127	2	Cytotoxic Th1-like CD4 T cells	ATP2B4
3.47836e-132	0.383455	0.83	0.834	2.7383e-127	2	Cytotoxic Th1-like CD4 T cells	CD48
2.40696e-131	0.549765	0.661	0.652	1.89485e-126	2	Cytotoxic Th1-like CD4 T cells	MAP1LC3B
6.92017e-131	0.362608	0.834	0.838	5.44784e-126	2	Cytotoxic Th1-like CD4 T cells	CD27
6.52196e-127	0.39863	0.778	0.778	5.13434e-122	2	Cytotoxic Th1-like CD4 T cells	TBC1D10C
2.83807e-126	0.562237	0.711	0.704	2.23425e-121	2	Cytotoxic Th1-like CD4 T cells	CD63
3.11434e-126	0.521229	0.696	0.686	2.45173e-121	2	Cytotoxic Th1-like CD4 T cells	HLA-F
9.28003e-126	0.451008	0.74	0.741	7.30561e-121	2	Cytotoxic Th1-like CD4 T cells	RABAC1
5.2329e-124	0.316814	0.88	0.885	4.11955e-119	2	Cytotoxic Th1-like CD4 T cells	GPSM3
1.6006e-122	0.455093	0.723	0.719	1.26006e-117	2	Cytotoxic Th1-like CD4 T cells	PPP1R18
2.82466e-122	0.41748	0.788	0.794	2.22369e-117	2	Cytotoxic Th1-like CD4 T cells	PPP2R5C
6.10424e-122	0.41187	0.804	0.813	4.8055e-117	2	Cytotoxic Th1-like CD4 T cells	CFLAR
7.04429e-121	0.327793	0.933	0.924	5.54555e-116	2	Cytotoxic Th1-like CD4 T cells	ITGB1
1.33454e-120	0.893856	0.475	0.417	1.0506e-115	2	Cytotoxic Th1-like CD4 T cells	SYNE1
5.03634e-119	0.660581	0.518	0.434	3.96481e-114	2	Cytotoxic Th1-like CD4 T cells	PRDM1
7.89477e-119	0.366015	0.816	0.825	6.21508e-114	2	Cytotoxic Th1-like CD4 T cells	APBB1IP
3.83958e-118	0.508062	0.64	0.59	3.02267e-113	2	Cytotoxic Th1-like CD4 T cells	PBXIP1
6.18019e-118	0.397884	0.795	0.791	4.86529e-113	2	Cytotoxic Th1-like CD4 T cells	IER2
2.16387e-117	0.328171	0.868	0.883	1.70348e-112	2	Cytotoxic Th1-like CD4 T cells	PCED1B-AS1
1.3227e-116	0.309798	0.903	0.913	1.04128e-111	2	Cytotoxic Th1-like CD4 T cells	SSR2
2.08694e-115	1.19692	0.388	0.297	1.64293e-110	2	Cytotoxic Th1-like CD4 T cells	LAIR2
2.88529e-113	1.09608	0.326	0.237	2.27142e-108	2	Cytotoxic Th1-like CD4 T cells	PARP8
4.67293e-112	0.623608	0.604	0.587	3.67872e-107	2	Cytotoxic Th1-like CD4 T cells	PAXX
5.71929e-112	0.459547	0.74	0.724	4.50245e-107	2	Cytotoxic Th1-like CD4 T cells	IQGAP2
9.18178e-112	0.485282	0.691	0.659	7.22826e-107	2	Cytotoxic Th1-like CD4 T cells	CCND3
4.25006e-107	0.421755	0.746	0.769	3.34581e-102	2	Cytotoxic Th1-like CD4 T cells	TAPBP
2.13819e-104	0.486448	0.649	0.616	1.68327e-99	2	Cytotoxic Th1-like CD4 T cells	MYO1G
1.38388e-102	0.650297	0.562	0.544	1.08945e-97	2	Cytotoxic Th1-like CD4 T cells	CTSD
1.60266e-101	0.343265	0.788	0.778	1.26168e-96	2	Cytotoxic Th1-like CD4 T cells	PNRC1
8.73154e-101	0.271844	0.918	0.918	6.87382e-96	2	Cytotoxic Th1-like CD4 T cells	PSMB9
3.38487e-100	0.310792	0.789	0.765	2.6647e-95	2	Cytotoxic Th1-like CD4 T cells	NOSIP
1.18111e-99	0.267313	0.878	0.897	9.29818e-95	2	Cytotoxic Th1-like CD4 T cells	STK4
8.84868e-99	0.334103	0.833	0.844	6.96604e-94	2	Cytotoxic Th1-like CD4 T cells	EVL
8.99922e-99	0.713016	0.486	0.433	7.08454e-94	2	Cytotoxic Th1-like CD4 T cells	GIMAP6
1.61101e-97	0.365938	0.77	0.721	1.26825e-92	2	Cytotoxic Th1-like CD4 T cells	MAF
1.87693e-97	0.261567	0.976	0.951	1.47759e-92	2	Cytotoxic Th1-like CD4 T cells	LGALS1
2.5795e-97	0.28499	0.875	0.883	2.03068e-92	2	Cytotoxic Th1-like CD4 T cells	TLN1
1.90951e-96	0.424248	0.704	0.698	1.50324e-91	2	Cytotoxic Th1-like CD4 T cells	SELPLG
3.48695e-95	0.48811	0.647	0.638	2.74506e-90	2	Cytotoxic Th1-like CD4 T cells	ITGAL
3.82566e-95	0.350897	0.778	0.763	3.01172e-90	2	Cytotoxic Th1-like CD4 T cells	ZFP36L2
4.32789e-95	0.867058	0.369	0.292	3.40709e-90	2	Cytotoxic Th1-like CD4 T cells	ERN1
4.69726e-95	0.344256	0.795	0.803	3.69787e-90	2	Cytotoxic Th1-like CD4 T cells	ARHGAP30
6.54374e-95	0.39922	0.731	0.73	5.15149e-90	2	Cytotoxic Th1-like CD4 T cells	MBP
2.84691e-94	0.398815	0.757	0.739	2.2412e-89	2	Cytotoxic Th1-like CD4 T cells	NHERF1
1.80947e-93	0.470553	0.665	0.657	1.42449e-88	2	Cytotoxic Th1-like CD4 T cells	BIN1
1.83785e-93	1.08153	0.298	0.22	1.44683e-88	2	Cytotoxic Th1-like CD4 T cells	OASL
3.74782e-92	0.591503	0.581	0.578	2.95043e-87	2	Cytotoxic Th1-like CD4 T cells	SYNRG
4.52787e-92	0.309995	0.825	0.856	3.56452e-87	2	Cytotoxic Th1-like CD4 T cells	N4BP2L2
7.81824e-92	0.454124	0.658	0.652	6.15483e-87	2	Cytotoxic Th1-like CD4 T cells	TGFB1
1.56962e-91	0.532987	0.602	0.585	1.23567e-86	2	Cytotoxic Th1-like CD4 T cells	STK10
3.70729e-91	0.328822	0.813	0.818	2.91853e-86	2	Cytotoxic Th1-like CD4 T cells	OPTN
4.17333e-90	0.719937	0.498	0.465	3.28541e-85	2	Cytotoxic Th1-like CD4 T cells	UBE2F
8.57448e-90	0.337039	0.797	0.83	6.75018e-85	2	Cytotoxic Th1-like CD4 T cells	C4orf3
2.05158e-89	0.258164	0.904	0.916	1.61509e-84	2	Cytotoxic Th1-like CD4 T cells	JAK1
3.24253e-88	0.418316	0.706	0.724	2.55265e-83	2	Cytotoxic Th1-like CD4 T cells	KRAS
1.30849e-87	0.39474	0.731	0.718	1.0301e-82	2	Cytotoxic Th1-like CD4 T cells	DSTN
1.89816e-87	0.977816	0.347	0.275	1.49431e-82	2	Cytotoxic Th1-like CD4 T cells	ZNF652
6.27028e-87	0.460365	0.674	0.685	4.93621e-82	2	Cytotoxic Th1-like CD4 T cells	IFI27L2
6.52831e-87	1.02179	0.338	0.272	5.13934e-82	2	Cytotoxic Th1-like CD4 T cells	CARINH
2.27719e-85	0.504712	0.624	0.616	1.79269e-80	2	Cytotoxic Th1-like CD4 T cells	SIT1
2.43462e-85	0.253277	0.857	0.88	1.91663e-80	2	Cytotoxic Th1-like CD4 T cells	CD37
1.25173e-83	0.366518	0.749	0.766	9.8541e-79	2	Cytotoxic Th1-like CD4 T cells	WIPF1
8.04715e-83	0.775193	0.321	0.243	6.33504e-78	2	Cytotoxic Th1-like CD4 T cells	FKBP11
3.56859e-82	0.8888	0.361	0.295	2.80934e-77	2	Cytotoxic Th1-like CD4 T cells	CDC42EP3
4.60667e-82	0.587925	0.571	0.572	3.62655e-77	2	Cytotoxic Th1-like CD4 T cells	DHRS7
3.40121e-80	0.327257	0.768	0.808	2.67757e-75	2	Cytotoxic Th1-like CD4 T cells	ICAM3
8.35981e-79	0.877605	0.336	0.267	6.58118e-74	2	Cytotoxic Th1-like CD4 T cells	ADAM8
1.67731e-78	0.274239	0.877	0.865	1.32044e-73	2	Cytotoxic Th1-like CD4 T cells	CORO1A
2.65239e-78	0.552364	0.598	0.587	2.08807e-73	2	Cytotoxic Th1-like CD4 T cells	UTRN
1.90699e-76	1.01789	0.263	0.191	1.50126e-71	2	Cytotoxic Th1-like CD4 T cells	TSPAN32
3.69573e-76	0.445705	0.634	0.641	2.90943e-71	2	Cytotoxic Th1-like CD4 T cells	KLF13
6.13096e-76	0.928333	0.314	0.242	4.82654e-71	2	Cytotoxic Th1-like CD4 T cells	LINC00299
2.64663e-75	0.582083	0.541	0.514	2.08353e-70	2	Cytotoxic Th1-like CD4 T cells	PAG1
4.7788e-74	0.435073	0.647	0.669	3.76206e-69	2	Cytotoxic Th1-like CD4 T cells	CASP4
6.16457e-72	0.550515	0.556	0.536	4.853e-67	2	Cytotoxic Th1-like CD4 T cells	CBLB
4.02697e-71	0.258753	0.836	0.869	3.1702e-66	2	Cytotoxic Th1-like CD4 T cells	VAMP8
2.49336e-70	0.484344	0.584	0.574	1.96287e-65	2	Cytotoxic Th1-like CD4 T cells	YPEL3
5.56687e-69	0.344168	0.706	0.714	4.38246e-64	2	Cytotoxic Th1-like CD4 T cells	LBH
7.2423e-69	0.409534	0.744	0.772	5.70143e-64	2	Cytotoxic Th1-like CD4 T cells	RESF1
9.78295e-68	0.592183	0.509	0.474	7.70153e-63	2	Cytotoxic Th1-like CD4 T cells	GPR171
9.82292e-67	0.402312	0.642	0.639	7.733e-62	2	Cytotoxic Th1-like CD4 T cells	SUN2
2.12125e-66	0.919498	0.368	0.322	1.66993e-61	2	Cytotoxic Th1-like CD4 T cells	SLF1
2.87409e-66	0.328161	0.74	0.774	2.2626e-61	2	Cytotoxic Th1-like CD4 T cells	KMT2E
4.89184e-65	0.584733	0.519	0.516	3.85105e-60	2	Cytotoxic Th1-like CD4 T cells	AKNA
5.0412e-65	0.254554	0.833	0.86	3.96864e-60	2	Cytotoxic Th1-like CD4 T cells	CHMP2A
7.8765e-64	0.320223	0.795	0.797	6.20069e-59	2	Cytotoxic Th1-like CD4 T cells	CKLF
8.67893e-64	0.302499	0.776	0.812	6.8324e-59	2	Cytotoxic Th1-like CD4 T cells	TMEM59
3.00018e-63	0.462188	0.593	0.605	2.36186e-58	2	Cytotoxic Th1-like CD4 T cells	DEF6
1.01938e-62	0.43048	0.621	0.626	8.02498e-58	2	Cytotoxic Th1-like CD4 T cells	LINC-PINT
2.42661e-62	0.321464	0.744	0.777	1.91032e-57	2	Cytotoxic Th1-like CD4 T cells	SP100
5.79857e-62	0.279724	0.788	0.81	4.56486e-57	2	Cytotoxic Th1-like CD4 T cells	ANXA6
5.10496e-60	0.337223	0.712	0.74	4.01883e-55	2	Cytotoxic Th1-like CD4 T cells	FMNL1
7.40181e-60	0.266635	0.802	0.834	5.827e-55	2	Cytotoxic Th1-like CD4 T cells	TMEM50A
4.12217e-59	0.593042	0.537	0.525	3.24513e-54	2	Cytotoxic Th1-like CD4 T cells	CD59
7.24393e-58	0.417755	0.655	0.671	5.70271e-53	2	Cytotoxic Th1-like CD4 T cells	BST2
1.0848e-57	0.431413	0.595	0.606	8.54e-53	2	Cytotoxic Th1-like CD4 T cells	TRADD
1.21938e-57	0.33917	0.695	0.733	9.59944e-53	2	Cytotoxic Th1-like CD4 T cells	RNF7
1.42394e-57	0.325803	0.69	0.719	1.12099e-52	2	Cytotoxic Th1-like CD4 T cells	ISG15
1.86395e-57	0.557399	0.508	0.499	1.46738e-52	2	Cytotoxic Th1-like CD4 T cells	ARHGAP25
1.93853e-57	0.358442	0.696	0.733	1.52609e-52	2	Cytotoxic Th1-like CD4 T cells	RSRP1
3.76201e-57	0.573979	0.43	0.375	2.9616e-52	2	Cytotoxic Th1-like CD4 T cells	KLF3
1.12152e-56	0.626453	0.464	0.442	8.82902e-52	2	Cytotoxic Th1-like CD4 T cells	GIMAP2
1.22788e-56	0.499535	0.522	0.504	9.66638e-52	2	Cytotoxic Th1-like CD4 T cells	SYTL1
1.33576e-56	0.281823	0.779	0.788	1.05156e-51	2	Cytotoxic Th1-like CD4 T cells	BCL11B
1.90658e-56	0.922968	0.29	0.234	1.50094e-51	2	Cytotoxic Th1-like CD4 T cells	TRANK1
5.18414e-56	0.501702	0.54	0.532	4.08116e-51	2	Cytotoxic Th1-like CD4 T cells	ADGRE5
6.71285e-56	0.869918	0.296	0.24	5.28462e-51	2	Cytotoxic Th1-like CD4 T cells	STOM
7.4276e-56	0.263678	0.917	0.924	5.8473e-51	2	Cytotoxic Th1-like CD4 T cells	TRBC2
5.52834e-55	0.490506	0.589	0.595	4.35213e-50	2	Cytotoxic Th1-like CD4 T cells	PYHIN1
6.84634e-55	0.57847	0.465	0.438	5.38971e-50	2	Cytotoxic Th1-like CD4 T cells	STK38
4.20033e-54	0.303802	0.752	0.762	3.30667e-49	2	Cytotoxic Th1-like CD4 T cells	CNN2
2.49382e-53	0.286668	0.721	0.731	1.96323e-48	2	Cytotoxic Th1-like CD4 T cells	ISG20
3.70019e-53	0.532712	0.518	0.523	2.91294e-48	2	Cytotoxic Th1-like CD4 T cells	RNF167
1.0876e-49	0.661077	0.462	0.453	8.56203e-45	2	Cytotoxic Th1-like CD4 T cells	GLIPR1
2.00171e-49	0.347127	0.645	0.652	1.57583e-44	2	Cytotoxic Th1-like CD4 T cells	RORA
2.11852e-49	1.12709	0.26	0.215	1.66779e-44	2	Cytotoxic Th1-like CD4 T cells	PRR5
3.63416e-49	0.604441	0.456	0.435	2.86096e-44	2	Cytotoxic Th1-like CD4 T cells	SAMD9L
9.34763e-48	0.457181	0.492	0.458	7.35883e-43	2	Cytotoxic Th1-like CD4 T cells	MYADM
1.98644e-47	0.510048	0.508	0.512	1.56381e-42	2	Cytotoxic Th1-like CD4 T cells	NUB1
2.02767e-47	0.721154	0.379	0.347	1.59626e-42	2	Cytotoxic Th1-like CD4 T cells	ANXA4
2.83509e-47	0.439148	0.569	0.584	2.2319e-42	2	Cytotoxic Th1-like CD4 T cells	TES
1.06802e-46	0.300819	0.705	0.731	8.40788e-42	2	Cytotoxic Th1-like CD4 T cells	AAK1
1.5084e-46	0.304225	0.708	0.739	1.18747e-41	2	Cytotoxic Th1-like CD4 T cells	CELF2
7.62071e-46	0.696508	0.402	0.382	5.99933e-41	2	Cytotoxic Th1-like CD4 T cells	GDE1
1.13658e-45	0.726489	0.322	0.274	8.94765e-41	2	Cytotoxic Th1-like CD4 T cells	TNFAIP3
3.78748e-45	0.640553	0.426	0.412	2.98165e-40	2	Cytotoxic Th1-like CD4 T cells	IGF2R
5.51566e-45	0.428647	0.583	0.605	4.34214e-40	2	Cytotoxic Th1-like CD4 T cells	VAMP5
6.99675e-45	0.67067	0.282	0.223	5.50812e-40	2	Cytotoxic Th1-like CD4 T cells	WDR86-AS1
4.46747e-44	0.884338	0.256	0.208	3.51697e-39	2	Cytotoxic Th1-like CD4 T cells	CYTH4
1.21002e-43	0.556321	0.5	0.522	9.52577e-39	2	Cytotoxic Th1-like CD4 T cells	CD2BP2
2.85377e-43	0.484771	0.515	0.52	2.2466e-38	2	Cytotoxic Th1-like CD4 T cells	ARRB2
4.16752e-43	0.271321	0.724	0.732	3.28084e-38	2	Cytotoxic Th1-like CD4 T cells	CRIP1
1.91373e-42	0.330363	0.652	0.695	1.50657e-37	2	Cytotoxic Th1-like CD4 T cells	CAPNS1
3.91531e-41	0.556826	0.464	0.465	3.08229e-36	2	Cytotoxic Th1-like CD4 T cells	NFATC3
4.89872e-41	0.600227	0.452	0.457	3.85647e-36	2	Cytotoxic Th1-like CD4 T cells	DNM2
1.37958e-40	0.459716	0.532	0.544	1.08606e-35	2	Cytotoxic Th1-like CD4 T cells	SAMSN1
1.65781e-40	0.274392	0.734	0.781	1.3051e-35	2	Cytotoxic Th1-like CD4 T cells	TCF25
1.79135e-40	0.254436	0.75	0.768	1.41022e-35	2	Cytotoxic Th1-like CD4 T cells	CLEC2D
3.86599e-40	0.294389	0.683	0.733	3.04346e-35	2	Cytotoxic Th1-like CD4 T cells	SH3BGRL
1.37944e-39	0.664752	0.374	0.346	1.08595e-34	2	Cytotoxic Th1-like CD4 T cells	BHLHE40
3.19014e-39	0.493422	0.517	0.531	2.51141e-34	2	Cytotoxic Th1-like CD4 T cells	SAMD9
3.19017e-39	0.381664	0.637	0.662	2.51143e-34	2	Cytotoxic Th1-like CD4 T cells	GOLGB1
4.39752e-39	0.511136	0.487	0.504	3.4619e-34	2	Cytotoxic Th1-like CD4 T cells	SCAMP2
7.35653e-39	0.371356	0.61	0.642	5.79136e-34	2	Cytotoxic Th1-like CD4 T cells	APOBEC3C
8.57892e-39	0.471006	0.515	0.533	6.75367e-34	2	Cytotoxic Th1-like CD4 T cells	RASAL3
1.03528e-38	0.267081	0.701	0.751	8.15016e-34	2	Cytotoxic Th1-like CD4 T cells	PRR13
2.01372e-37	0.292638	0.662	0.7	1.58528e-32	2	Cytotoxic Th1-like CD4 T cells	REEP5
2.24123e-37	0.258682	0.768	0.815	1.76439e-32	2	Cytotoxic Th1-like CD4 T cells	ANKRD12
2.5054e-37	0.628532	0.387	0.37	1.97235e-32	2	Cytotoxic Th1-like CD4 T cells	PDLIM2
3.72481e-37	0.251275	0.752	0.786	2.93232e-32	2	Cytotoxic Th1-like CD4 T cells	PPP1R12A
3.91119e-37	0.384557	0.568	0.578	3.07904e-32	2	Cytotoxic Th1-like CD4 T cells	CAPN2
5.76859e-37	0.334475	0.609	0.637	4.54126e-32	2	Cytotoxic Th1-like CD4 T cells	ARHGAP45
7.27356e-37	0.267277	0.712	0.769	5.72603e-32	2	Cytotoxic Th1-like CD4 T cells	CDC42SE2
9.37781e-37	0.27623	0.722	0.774	7.38259e-32	2	Cytotoxic Th1-like CD4 T cells	ZNHIT1
1.97114e-36	0.62442	0.395	0.379	1.55176e-31	2	Cytotoxic Th1-like CD4 T cells	CORO7
8.02475e-36	0.481081	0.486	0.493	6.3174e-31	2	Cytotoxic Th1-like CD4 T cells	PREX1
1.72034e-35	0.349398	0.611	0.645	1.35432e-30	2	Cytotoxic Th1-like CD4 T cells	CYTH1
7.23793e-35	0.313905	0.619	0.625	5.69799e-30	2	Cytotoxic Th1-like CD4 T cells	MIR4435-2HG
2.32202e-34	0.274071	0.631	0.655	1.82799e-29	2	Cytotoxic Th1-like CD4 T cells	RNF19A
4.96621e-34	0.728211	0.297	0.263	3.9096e-29	2	Cytotoxic Th1-like CD4 T cells	PXN
2.08027e-33	0.372005	0.569	0.61	1.63767e-28	2	Cytotoxic Th1-like CD4 T cells	FBXW5
4.72663e-33	0.502051	0.502	0.518	3.72099e-28	2	Cytotoxic Th1-like CD4 T cells	DENND2D
5.26733e-33	0.284373	0.667	0.714	4.14666e-28	2	Cytotoxic Th1-like CD4 T cells	SEPTIN1
8.20323e-33	0.37111	0.546	0.561	6.45791e-28	2	Cytotoxic Th1-like CD4 T cells	ATXN1
1.43016e-31	0.392253	0.545	0.573	1.12588e-26	2	Cytotoxic Th1-like CD4 T cells	SRPK2
2.18937e-31	0.281539	0.67	0.696	1.72356e-26	2	Cytotoxic Th1-like CD4 T cells	RAB27A
4.0743e-31	0.29865	0.62	0.661	3.20745e-26	2	Cytotoxic Th1-like CD4 T cells	ARHGEF1
6.82858e-31	0.285356	0.656	0.715	5.37573e-26	2	Cytotoxic Th1-like CD4 T cells	MAP2K2
2.38792e-30	0.483298	0.435	0.424	1.87987e-25	2	Cytotoxic Th1-like CD4 T cells	ITGB7
2.5484e-30	0.308593	0.632	0.641	2.0062e-25	2	Cytotoxic Th1-like CD4 T cells	TALAM1
4.22963e-30	0.45976	0.499	0.516	3.32974e-25	2	Cytotoxic Th1-like CD4 T cells	CASP8
4.26699e-30	0.781073	0.31	0.287	3.35914e-25	2	Cytotoxic Th1-like CD4 T cells	APOBEC3H
8.34173e-30	0.715694	0.355	0.343	6.56695e-25	2	Cytotoxic Th1-like CD4 T cells	CSGALNACT2
1.07757e-29	0.604182	0.384	0.376	8.48307e-25	2	Cytotoxic Th1-like CD4 T cells	MIDN
1.39427e-29	0.608356	0.396	0.391	1.09762e-24	2	Cytotoxic Th1-like CD4 T cells	SERPINB9
1.46967e-29	0.711483	0.299	0.269	1.15698e-24	2	Cytotoxic Th1-like CD4 T cells	MGAT4A
3.42528e-29	0.41921	0.514	0.541	2.69652e-24	2	Cytotoxic Th1-like CD4 T cells	DNAJB14
1.06683e-28	0.272483	0.619	0.641	8.39852e-24	2	Cytotoxic Th1-like CD4 T cells	CD82
1.56636e-28	0.691569	0.341	0.325	1.2331e-23	2	Cytotoxic Th1-like CD4 T cells	DIP2A
3.05482e-28	0.360494	0.545	0.577	2.40487e-23	2	Cytotoxic Th1-like CD4 T cells	CRBN
5.71557e-28	0.466318	0.421	0.412	4.49953e-23	2	Cytotoxic Th1-like CD4 T cells	GBP4
7.0707e-28	0.592764	0.376	0.364	5.56634e-23	2	Cytotoxic Th1-like CD4 T cells	TGFBR2
7.80312e-28	0.444029	0.372	0.345	6.14293e-23	2	Cytotoxic Th1-like CD4 T cells	LINC01943
8.44831e-28	0.316256	0.52	0.508	6.65085e-23	2	Cytotoxic Th1-like CD4 T cells	TSC22D3
1.36327e-27	0.356176	0.565	0.609	1.07322e-22	2	Cytotoxic Th1-like CD4 T cells	IRF2
5.4565e-27	0.512424	0.435	0.438	4.29558e-22	2	Cytotoxic Th1-like CD4 T cells	ARAP2
1.24565e-26	0.329328	0.54	0.539	9.80624e-22	2	Cytotoxic Th1-like CD4 T cells	CDC25B
1.61199e-26	0.698396	0.292	0.265	1.26902e-21	2	Cytotoxic Th1-like CD4 T cells	NCALD
1.01711e-25	0.306158	0.611	0.658	8.00711e-21	2	Cytotoxic Th1-like CD4 T cells	NT5C
1.21032e-25	0.268266	0.627	0.682	9.52809e-21	2	Cytotoxic Th1-like CD4 T cells	WAS
2.24621e-25	0.262967	0.671	0.733	1.7683e-20	2	Cytotoxic Th1-like CD4 T cells	MPHOSPH8
7.42069e-25	0.622238	0.309	0.283	5.84186e-20	2	Cytotoxic Th1-like CD4 T cells	XAF1
1.16627e-24	0.623264	0.418	0.43	9.18136e-20	2	Cytotoxic Th1-like CD4 T cells	ENSG00000284634
1.43228e-24	0.66042	0.292	0.265	1.12755e-19	2	Cytotoxic Th1-like CD4 T cells	GIMAP8
2.27981e-24	0.494683	0.451	0.456	1.79476e-19	2	Cytotoxic Th1-like CD4 T cells	IKZF3
6.92937e-24	0.332945	0.586	0.628	5.45508e-19	2	Cytotoxic Th1-like CD4 T cells	PCSK7
2.91977e-23	0.288273	0.634	0.68	2.29856e-18	2	Cytotoxic Th1-like CD4 T cells	ATM
6.09143e-23	0.681265	0.305	0.288	4.79542e-18	2	Cytotoxic Th1-like CD4 T cells	GBP3
7.30068e-23	0.277277	0.561	0.583	5.74739e-18	2	Cytotoxic Th1-like CD4 T cells	KLF6
7.57946e-23	0.473502	0.459	0.469	5.96686e-18	2	Cytotoxic Th1-like CD4 T cells	SLFN12L
8.98975e-23	0.440542	0.499	0.535	7.07709e-18	2	Cytotoxic Th1-like CD4 T cells	PRKCB
5.67278e-22	0.680187	0.324	0.318	4.46584e-17	2	Cytotoxic Th1-like CD4 T cells	SIPA1
7.80446e-22	0.46716	0.456	0.479	6.14399e-17	2	Cytotoxic Th1-like CD4 T cells	TMX4
2.91984e-21	0.291383	0.605	0.66	2.29862e-16	2	Cytotoxic Th1-like CD4 T cells	SP110
3.80292e-21	0.483493	0.418	0.432	2.99381e-16	2	Cytotoxic Th1-like CD4 T cells	EHD1
5.09179e-20	0.303433	0.574	0.626	4.00846e-15	2	Cytotoxic Th1-like CD4 T cells	CCNDBP1
6.12369e-20	0.312472	0.574	0.619	4.82081e-15	2	Cytotoxic Th1-like CD4 T cells	RAB8B
9.53528e-20	0.321477	0.546	0.596	7.50656e-15	2	Cytotoxic Th1-like CD4 T cells	RNPEPL1
1.48438e-19	0.476394	0.425	0.44	1.16856e-14	2	Cytotoxic Th1-like CD4 T cells	SLAMF6
1.54493e-19	0.344236	0.536	0.592	1.21623e-14	2	Cytotoxic Th1-like CD4 T cells	COPZ1
1.71276e-19	0.459756	0.422	0.421	1.34835e-14	2	Cytotoxic Th1-like CD4 T cells	HLA-DPB1
2.91596e-19	0.30315	0.576	0.628	2.29556e-14	2	Cytotoxic Th1-like CD4 T cells	KDM5A
3.22258e-19	0.332081	0.545	0.59	2.53694e-14	2	Cytotoxic Th1-like CD4 T cells	DGKZ
4.79243e-19	0.465647	0.424	0.446	3.77279e-14	2	Cytotoxic Th1-like CD4 T cells	RNF166
1.86221e-18	0.656287	0.307	0.3	1.46601e-13	2	Cytotoxic Th1-like CD4 T cells	TRPV2
1.90333e-18	0.507393	0.323	0.304	1.49838e-13	2	Cytotoxic Th1-like CD4 T cells	CREBRF
3.42734e-18	0.305787	0.553	0.6	2.69814e-13	2	Cytotoxic Th1-like CD4 T cells	TEX264
5.98914e-18	0.725847	0.311	0.303	4.71489e-13	2	Cytotoxic Th1-like CD4 T cells	NUDT16
6.74778e-18	0.297629	0.579	0.636	5.31212e-13	2	Cytotoxic Th1-like CD4 T cells	TAOK3
1.2166e-17	0.472791	0.417	0.438	9.5776e-13	2	Cytotoxic Th1-like CD4 T cells	SASH3
1.28564e-17	0.28058	0.58	0.639	1.0121e-12	2	Cytotoxic Th1-like CD4 T cells	SCP2
1.36004e-17	0.266551	0.599	0.662	1.07068e-12	2	Cytotoxic Th1-like CD4 T cells	TWF2
2.01319e-17	0.522555	0.371	0.372	1.58486e-12	2	Cytotoxic Th1-like CD4 T cells	RASA3
2.0259e-17	0.456763	0.33	0.312	1.59487e-12	2	Cytotoxic Th1-like CD4 T cells	TSPAN2
2.21451e-17	0.276641	0.584	0.612	1.74335e-12	2	Cytotoxic Th1-like CD4 T cells	SH2D1A
3.66536e-17	0.355459	0.501	0.54	2.88552e-12	2	Cytotoxic Th1-like CD4 T cells	JAK3
3.79919e-17	0.350522	0.508	0.553	2.99087e-12	2	Cytotoxic Th1-like CD4 T cells	RHOF
4.35446e-17	0.502003	0.396	0.399	3.428e-12	2	Cytotoxic Th1-like CD4 T cells	JUN
4.76818e-17	0.629823	0.304	0.297	3.7537e-12	2	Cytotoxic Th1-like CD4 T cells	CARD11
5.13284e-17	0.355019	0.495	0.534	4.04078e-12	2	Cytotoxic Th1-like CD4 T cells	SIGIRR
1.04075e-16	0.275442	0.608	0.653	8.19317e-12	2	Cytotoxic Th1-like CD4 T cells	CD6
2.47301e-16	0.273387	0.528	0.545	1.94685e-11	2	Cytotoxic Th1-like CD4 T cells	RASGRP2
3.26107e-16	0.313216	0.515	0.558	2.56724e-11	2	Cytotoxic Th1-like CD4 T cells	PSTPIP1
3.40995e-16	0.632866	0.329	0.335	2.68445e-11	2	Cytotoxic Th1-like CD4 T cells	MRPL10
4.14802e-16	0.478042	0.386	0.394	3.26548e-11	2	Cytotoxic Th1-like CD4 T cells	VSIR
5.2406e-16	0.349509	0.491	0.529	4.12561e-11	2	Cytotoxic Th1-like CD4 T cells	RGS19
7.27349e-16	0.352764	0.488	0.517	5.72598e-11	2	Cytotoxic Th1-like CD4 T cells	SH2D2A
7.99736e-16	0.520287	0.358	0.358	6.29584e-11	2	Cytotoxic Th1-like CD4 T cells	PTGER4
8.02022e-16	0.454901	0.422	0.443	6.31384e-11	2	Cytotoxic Th1-like CD4 T cells	RNF149
9.88554e-16	0.330326	0.519	0.572	7.78229e-11	2	Cytotoxic Th1-like CD4 T cells	EAPP
1.57818e-15	0.341561	0.526	0.585	1.24241e-10	2	Cytotoxic Th1-like CD4 T cells	POLR3GL
1.78505e-15	0.501742	0.372	0.386	1.40526e-10	2	Cytotoxic Th1-like CD4 T cells	HACD4
3.65131e-15	0.531934	0.373	0.388	2.87446e-10	2	Cytotoxic Th1-like CD4 T cells	CALCOCO2
5.60667e-15	0.251234	0.518	0.546	4.4138e-10	2	Cytotoxic Th1-like CD4 T cells	RRBP1
7.45407e-15	0.573673	0.35	0.357	5.86814e-10	2	Cytotoxic Th1-like CD4 T cells	NMRK1
7.90822e-15	0.662355	0.294	0.289	6.22567e-10	2	Cytotoxic Th1-like CD4 T cells	ZNF791
8.31034e-15	0.669678	0.31	0.314	6.54223e-10	2	Cytotoxic Th1-like CD4 T cells	APMAP
1.17579e-14	0.699938	0.296	0.294	9.25629e-10	2	Cytotoxic Th1-like CD4 T cells	ZBTB44
1.28197e-14	0.564862	0.316	0.312	1.00922e-09	2	Cytotoxic Th1-like CD4 T cells	VCL
1.28501e-14	0.29177	0.544	0.598	1.01161e-09	2	Cytotoxic Th1-like CD4 T cells	CCNL1
1.54017e-14	0.562921	0.29	0.279	1.21249e-09	2	Cytotoxic Th1-like CD4 T cells	TNFAIP8L2
2.20294e-14	0.318595	0.504	0.537	1.73424e-09	2	Cytotoxic Th1-like CD4 T cells	CTSS
5.19218e-14	0.516391	0.254	0.232	4.08749e-09	2	Cytotoxic Th1-like CD4 T cells	SCML4
7.23139e-14	0.647086	0.273	0.266	5.69284e-09	2	Cytotoxic Th1-like CD4 T cells	ENSG00000308157
8.96122e-14	0.339372	0.501	0.543	7.05463e-09	2	Cytotoxic Th1-like CD4 T cells	ACAA2
9.37944e-14	0.442332	0.39	0.407	7.38387e-09	2	Cytotoxic Th1-like CD4 T cells	CHIC2
1.28193e-13	0.50259	0.312	0.305	1.00918e-08	2	Cytotoxic Th1-like CD4 T cells	C16orf54
1.33225e-13	0.40343	0.441	0.475	1.0488e-08	2	Cytotoxic Th1-like CD4 T cells	SHISA5
1.55128e-13	0.403901	0.441	0.478	1.22123e-08	2	Cytotoxic Th1-like CD4 T cells	TRAPPC10
2.21658e-13	0.480745	0.379	0.4	1.74498e-08	2	Cytotoxic Th1-like CD4 T cells	MOB2
3.1233e-13	0.370826	0.464	0.506	2.45878e-08	2	Cytotoxic Th1-like CD4 T cells	ZBTB7A
4.61121e-13	0.410701	0.359	0.358	3.63013e-08	2	Cytotoxic Th1-like CD4 T cells	YPEL5
6.4019e-13	0.507625	0.375	0.398	5.03983e-08	2	Cytotoxic Th1-like CD4 T cells	NCK1
7.37079e-13	0.2774	0.534	0.59	5.80258e-08	2	Cytotoxic Th1-like CD4 T cells	STAT3
9.28061e-13	0.453139	0.373	0.383	7.30607e-08	2	Cytotoxic Th1-like CD4 T cells	NLRP1
1.01697e-12	0.68655	0.268	0.262	8.00599e-08	2	Cytotoxic Th1-like CD4 T cells	SSBP3
1.08595e-12	0.332985	0.495	0.541	8.54907e-08	2	Cytotoxic Th1-like CD4 T cells	TNFRSF14
1.18669e-12	0.262048	0.572	0.633	9.34209e-08	2	Cytotoxic Th1-like CD4 T cells	M6PR
1.19678e-12	0.575063	0.313	0.317	9.42156e-08	2	Cytotoxic Th1-like CD4 T cells	GRAP2
1.5675e-12	0.455648	0.358	0.364	1.234e-07	2	Cytotoxic Th1-like CD4 T cells	S1PR1
2.07553e-12	0.468155	0.354	0.363	1.63394e-07	2	Cytotoxic Th1-like CD4 T cells	PRKCQ
4.48989e-12	0.482563	0.34	0.343	3.53462e-07	2	Cytotoxic Th1-like CD4 T cells	TOB1
8.04605e-12	0.539899	0.33	0.338	6.33418e-07	2	Cytotoxic Th1-like CD4 T cells	KCNA3
8.09849e-12	0.391366	0.399	0.417	6.37545e-07	2	Cytotoxic Th1-like CD4 T cells	RNF125
1.37931e-11	0.285616	0.529	0.587	1.08585e-06	2	Cytotoxic Th1-like CD4 T cells	ZAP70
1.52443e-11	0.381105	0.471	0.52	1.20009e-06	2	Cytotoxic Th1-like CD4 T cells	MFSD10
1.68441e-11	0.337916	0.49	0.537	1.32604e-06	2	Cytotoxic Th1-like CD4 T cells	OGA
1.93695e-11	0.330879	0.485	0.537	1.52484e-06	2	Cytotoxic Th1-like CD4 T cells	ACAP2
3.0752e-11	0.455718	0.361	0.377	2.42092e-06	2	Cytotoxic Th1-like CD4 T cells	SHFL
3.48698e-11	0.300797	0.512	0.562	2.74509e-06	2	Cytotoxic Th1-like CD4 T cells	SLAMF1
3.68741e-11	0.265542	0.545	0.61	2.90288e-06	2	Cytotoxic Th1-like CD4 T cells	VPS4B
9.48365e-11	0.394059	0.436	0.474	7.46591e-06	2	Cytotoxic Th1-like CD4 T cells	BTN3A2
9.88965e-11	0.392042	0.426	0.446	7.78553e-06	2	Cytotoxic Th1-like CD4 T cells	HLA-DPA1
2.06565e-10	0.371826	0.439	0.481	1.62616e-05	2	Cytotoxic Th1-like CD4 T cells	CTDSP1
2.08141e-10	0.262846	0.55	0.613	1.63857e-05	2	Cytotoxic Th1-like CD4 T cells	NCKAP1L
2.5615e-10	0.586537	0.278	0.277	2.01652e-05	2	Cytotoxic Th1-like CD4 T cells	CASP1
2.85879e-10	0.57997	0.291	0.295	2.25056e-05	2	Cytotoxic Th1-like CD4 T cells	IL12RB1
2.9041e-10	0.432842	0.395	0.426	2.28622e-05	2	Cytotoxic Th1-like CD4 T cells	RPS6KA1
3.88451e-10	0.379905	0.428	0.467	3.05804e-05	2	Cytotoxic Th1-like CD4 T cells	CCDC88C
4.07919e-10	0.352024	0.432	0.465	3.2113e-05	2	Cytotoxic Th1-like CD4 T cells	PTPN22
4.45589e-10	0.305484	0.497	0.549	3.50786e-05	2	Cytotoxic Th1-like CD4 T cells	GSDMD
5.51532e-10	0.374089	0.423	0.463	4.34188e-05	2	Cytotoxic Th1-like CD4 T cells	CPNE3
5.87111e-10	0.275335	0.193	0.25	4.62198e-05	2	Cytotoxic Th1-like CD4 T cells	H2BC12
8.55108e-10	0.524131	0.287	0.285	6.73175e-05	2	Cytotoxic Th1-like CD4 T cells	TNFSF12
9.63578e-10	0.340141	0.445	0.489	7.58567e-05	2	Cytotoxic Th1-like CD4 T cells	TPGS1
9.75115e-10	0.263016	0.192	0.252	7.6765e-05	2	Cytotoxic Th1-like CD4 T cells	TMEM242
1.091e-09	0.533265	0.322	0.333	8.58877e-05	2	Cytotoxic Th1-like CD4 T cells	FRG1BP-ENSG00000287288
1.17775e-09	0.272929	0.207	0.269	9.27172e-05	2	Cytotoxic Th1-like CD4 T cells	MED29
1.63589e-09	0.358597	0.464	0.507	0.000128784	2	Cytotoxic Th1-like CD4 T cells	DNAJC1
1.89701e-09	0.61084	0.282	0.287	0.000149341	2	Cytotoxic Th1-like CD4 T cells	IQSEC1
2.08801e-09	0.259445	0.232	0.3	0.000164377	2	Cytotoxic Th1-like CD4 T cells	NKAPD1
2.11838e-09	0.533891	0.32	0.331	0.000166768	2	Cytotoxic Th1-like CD4 T cells	TBCC
2.21015e-09	0.269075	0.203	0.265	0.000173992	2	Cytotoxic Th1-like CD4 T cells	JMJD6
3.26733e-09	0.527869	0.343	0.362	0.000257217	2	Cytotoxic Th1-like CD4 T cells	HCG18
4.35729e-09	0.357974	0.422	0.457	0.000343024	2	Cytotoxic Th1-like CD4 T cells	APOL6
4.9545e-09	0.332195	0.46	0.504	0.000390038	2	Cytotoxic Th1-like CD4 T cells	PHF11
7.26365e-09	0.519538	0.292	0.296	0.000571823	2	Cytotoxic Th1-like CD4 T cells	ZFP36
9.34723e-09	0.43409	0.384	0.416	0.000735851	2	Cytotoxic Th1-like CD4 T cells	PTPN18
1.15647e-08	0.460379	0.323	0.321	0.00091042	2	Cytotoxic Th1-like CD4 T cells	HLA-DRB1
1.42209e-08	0.251226	0.54	0.586	0.00111953	2	Cytotoxic Th1-like CD4 T cells	GLIPR2
2.92289e-08	0.308674	0.417	0.437	0.00230101	2	Cytotoxic Th1-like CD4 T cells	PDCD1
3.39824e-08	0.355892	0.195	0.252	0.00267523	2	Cytotoxic Th1-like CD4 T cells	FXN
4.2335e-08	0.252782	0.232	0.298	0.00333278	2	Cytotoxic Th1-like CD4 T cells	MCPH1
5.95542e-08	0.408277	0.377	0.409	0.00468834	2	Cytotoxic Th1-like CD4 T cells	PNP
5.99493e-08	0.299922	0.197	0.252	0.00471945	2	Cytotoxic Th1-like CD4 T cells	ASL
6.40791e-08	0.250482	0.222	0.281	0.00504456	2	Cytotoxic Th1-like CD4 T cells	DNAJC10
6.80782e-08	0.626362	0.263	0.269	0.00535939	2	Cytotoxic Th1-like CD4 T cells	TSEN54
7.49772e-08	0.564498	0.275	0.28	0.0059025	2	Cytotoxic Th1-like CD4 T cells	MYD88
1.11563e-07	0.277483	0.217	0.278	0.00878266	2	Cytotoxic Th1-like CD4 T cells	COMMD5
1.26816e-07	0.296705	0.46	0.475	0.00998349	2	Cytotoxic Th1-like CD4 T cells	HLA-DRA
1.48959e-07	0.253765	0.239	0.304	0.0117266	2	Cytotoxic Th1-like CD4 T cells	ARHGAP18
1.59048e-07	0.275948	0.503	0.565	0.0125209	2	Cytotoxic Th1-like CD4 T cells	GLG1
1.60366e-07	0.277981	0.203	0.258	0.0126246	2	Cytotoxic Th1-like CD4 T cells	YJU2B
1.64599e-07	0.461026	0.314	0.324	0.0129579	2	Cytotoxic Th1-like CD4 T cells	BCL9L
1.73428e-07	0.28334	0.216	0.275	0.0136529	2	Cytotoxic Th1-like CD4 T cells	RNF6
1.90479e-07	0.418074	0.38	0.412	0.0149953	2	Cytotoxic Th1-like CD4 T cells	TUT7
2.24157e-07	0.268893	0.202	0.255	0.0176466	2	Cytotoxic Th1-like CD4 T cells	CSNK1G3
2.46849e-07	0.563382	0.31	0.331	0.019433	2	Cytotoxic Th1-like CD4 T cells	C1GALT1
2.94265e-07	0.254708	0.508	0.573	0.0231657	2	Cytotoxic Th1-like CD4 T cells	DYNLT1
3.17683e-07	0.454226	0.339	0.358	0.0250093	2	Cytotoxic Th1-like CD4 T cells	IL2RB
4.58665e-07	0.261673	0.204	0.257	0.0361079	2	Cytotoxic Th1-like CD4 T cells	EXOC4
5.23098e-07	0.379776	0.323	0.326	0.0411804	2	Cytotoxic Th1-like CD4 T cells	BCL2L11
5.37381e-07	0.260074	0.247	0.312	0.0423048	2	Cytotoxic Th1-like CD4 T cells	MYSM1
6.25112e-07	0.570683	0.28	0.289	0.0492114	2	Cytotoxic Th1-like CD4 T cells	HERPUD2
7.03288e-07	0.346907	0.484	0.551	0.0553656	2	Cytotoxic Th1-like CD4 T cells	CIR1
7.28506e-07	0.262026	0.227	0.286	0.0573509	2	Cytotoxic Th1-like CD4 T cells	C2orf49
7.66793e-07	0.258726	0.221	0.278	0.060365	2	Cytotoxic Th1-like CD4 T cells	PNPLA8
7.67227e-07	0.393223	0.392	0.431	0.0603992	2	Cytotoxic Th1-like CD4 T cells	ANKRD13D
8.53632e-07	0.253374	0.203	0.254	0.0672013	2	Cytotoxic Th1-like CD4 T cells	LRCH3
9.15389e-07	0.302064	0.209	0.264	0.0720631	2	Cytotoxic Th1-like CD4 T cells	HTT
1.02344e-06	0.314619	0.45	0.505	0.0805695	2	Cytotoxic Th1-like CD4 T cells	NCOA4
1.06085e-06	0.528571	0.325	0.347	0.0835143	2	Cytotoxic Th1-like CD4 T cells	TMEM181
1.52607e-06	0.25631	0.588	0.657	0.120138	2	Cytotoxic Th1-like CD4 T cells	BAX
1.81927e-06	0.331093	0.446	0.498	0.14322	2	Cytotoxic Th1-like CD4 T cells	XRN1
1.94924e-06	0.282655	0.46	0.513	0.153452	2	Cytotoxic Th1-like CD4 T cells	TSPAN14
2.04547e-06	0.266517	0.224	0.282	0.161028	2	Cytotoxic Th1-like CD4 T cells	FOXJ3
2.17679e-06	0.250155	0.228	0.285	0.171365	2	Cytotoxic Th1-like CD4 T cells	PHF23
2.79993e-06	0.267871	0.213	0.265	0.220422	2	Cytotoxic Th1-like CD4 T cells	ZMYND8
2.81686e-06	0.259138	0.278	0.352	0.221754	2	Cytotoxic Th1-like CD4 T cells	KIN
3.81958e-06	0.383467	0.403	0.445	0.300693	2	Cytotoxic Th1-like CD4 T cells	ARHGAP9
5.73571e-06	0.494728	0.273	0.277	0.451538	2	Cytotoxic Th1-like CD4 T cells	FURIN
8.9122e-06	0.60617	0.255	0.264	0.701604	2	Cytotoxic Th1-like CD4 T cells	MED15
9.2905e-06	0.454592	0.343	0.375	0.731385	2	Cytotoxic Th1-like CD4 T cells	IFI35
9.75981e-06	0.376948	0.393	0.438	0.768332	2	Cytotoxic Th1-like CD4 T cells	MAP7D1
1.09108e-05	0.261511	0.48	0.538	0.858943	2	Cytotoxic Th1-like CD4 T cells	TMC8
1.30274e-05	0.648352	0.258	0.272	1	2	Cytotoxic Th1-like CD4 T cells	GYG1
1.40144e-05	0.341307	0.445	0.492	1	2	Cytotoxic Th1-like CD4 T cells	SLC4A7
1.52652e-05	0.340983	0.445	0.512	1	2	Cytotoxic Th1-like CD4 T cells	ATP6V1D
1.59685e-05	0.314932	0.228	0.285	1	2	Cytotoxic Th1-like CD4 T cells	MNAT1
1.6003e-05	0.355718	0.4	0.44	1	2	Cytotoxic Th1-like CD4 T cells	TRAF5
1.72075e-05	0.312919	0.39	0.419	1	2	Cytotoxic Th1-like CD4 T cells	SLC2A3
1.72806e-05	0.323393	0.443	0.496	1	2	Cytotoxic Th1-like CD4 T cells	FUT8
1.8133e-05	0.351896	0.416	0.464	1	2	Cytotoxic Th1-like CD4 T cells	DOCK11
1.82207e-05	0.511735	0.277	0.288	1	2	Cytotoxic Th1-like CD4 T cells	STX4
1.88881e-05	0.254529	0.472	0.528	1	2	Cytotoxic Th1-like CD4 T cells	LRP10
1.89238e-05	0.320565	0.433	0.48	1	2	Cytotoxic Th1-like CD4 T cells	RABGAP1L
2.08403e-05	0.347374	0.405	0.451	1	2	Cytotoxic Th1-like CD4 T cells	SIRT7
2.24238e-05	0.281976	0.275	0.346	1	2	Cytotoxic Th1-like CD4 T cells	TOR1AIP1
2.28888e-05	0.585114	0.254	0.263	1	2	Cytotoxic Th1-like CD4 T cells	MAPK13
2.35699e-05	0.507292	0.297	0.314	1	2	Cytotoxic Th1-like CD4 T cells	MARCHF2
2.39085e-05	0.276105	0.477	0.547	1	2	Cytotoxic Th1-like CD4 T cells	OTUB1
2.3931e-05	0.356382	0.407	0.448	1	2	Cytotoxic Th1-like CD4 T cells	TRIM38
2.46174e-05	0.57806	0.383	0.402	1	2	Cytotoxic Th1-like CD4 T cells	MAL
2.62651e-05	0.250873	0.298	0.375	1	2	Cytotoxic Th1-like CD4 T cells	COX19
2.71081e-05	0.519233	0.298	0.319	1	2	Cytotoxic Th1-like CD4 T cells	PTK2B
3.0338e-05	0.258007	0.218	0.269	1	2	Cytotoxic Th1-like CD4 T cells	NUTM2B-AS1
3.0845e-05	0.316634	0.212	0.264	1	2	Cytotoxic Th1-like CD4 T cells	CYB5R4
3.8047e-05	0.271318	0.26	0.324	1	2	Cytotoxic Th1-like CD4 T cells	PYROXD1
3.96213e-05	0.307766	0.203	0.251	1	2	Cytotoxic Th1-like CD4 T cells	STK25
4.19815e-05	0.295151	0.267	0.334	1	2	Cytotoxic Th1-like CD4 T cells	TAF1B
4.24238e-05	0.332097	0.429	0.481	1	2	Cytotoxic Th1-like CD4 T cells	ITSN2
5.35986e-05	0.31484	0.22	0.273	1	2	Cytotoxic Th1-like CD4 T cells	ARHGAP1
6.51976e-05	0.259012	0.483	0.546	1	2	Cytotoxic Th1-like CD4 T cells	SPPL2A
6.72504e-05	0.312792	0.241	0.298	1	2	Cytotoxic Th1-like CD4 T cells	TMEM107
6.73939e-05	0.265983	0.5	0.566	1	2	Cytotoxic Th1-like CD4 T cells	SETX
7.5856e-05	0.419896	0.346	0.376	1	2	Cytotoxic Th1-like CD4 T cells	RICTOR
8.13307e-05	0.282718	0.247	0.305	1	2	Cytotoxic Th1-like CD4 T cells	PCYT1A
8.24403e-05	0.25951	0.229	0.282	1	2	Cytotoxic Th1-like CD4 T cells	ZNF688
8.59846e-05	0.460842	0.316	0.34	1	2	Cytotoxic Th1-like CD4 T cells	PLEKHF1
9.24329e-05	0.304014	0.235	0.291	1	2	Cytotoxic Th1-like CD4 T cells	ASAH1
9.30638e-05	0.377248	0.304	0.314	1	2	Cytotoxic Th1-like CD4 T cells	ITGB2-AS1
0.000106243	0.260034	0.212	0.257	1	2	Cytotoxic Th1-like CD4 T cells	PCNX1
0.000107656	0.323416	0.221	0.271	1	2	Cytotoxic Th1-like CD4 T cells	ENSG00000291221
0.000108831	0.48637	0.285	0.302	1	2	Cytotoxic Th1-like CD4 T cells	CCDC88B
0.000140405	0.294235	0.461	0.53	1	2	Cytotoxic Th1-like CD4 T cells	RBCK1
0.00014571	0.257871	0.273	0.34	1	2	Cytotoxic Th1-like CD4 T cells	DEGS1
0.000148299	0.329994	0.218	0.268	1	2	Cytotoxic Th1-like CD4 T cells	HEXA
0.000156774	0.482233	0.286	0.302	1	2	Cytotoxic Th1-like CD4 T cells	UTS2
0.000160515	0.26921	0.473	0.535	1	2	Cytotoxic Th1-like CD4 T cells	RPS6KA3
0.000166525	0.289951	0.225	0.276	1	2	Cytotoxic Th1-like CD4 T cells	IRAK4
0.000169477	0.464045	0.294	0.311	1	2	Cytotoxic Th1-like CD4 T cells	NIPAL3
0.00017645	0.533792	0.246	0.254	1	2	Cytotoxic Th1-like CD4 T cells	ADAM19
0.000185747	0.557995	0.243	0.252	1	2	Cytotoxic Th1-like CD4 T cells	SIRT2
0.000191229	0.437304	0.284	0.294	1	2	Cytotoxic Th1-like CD4 T cells	RAB37
0.000205015	0.281891	0.254	0.314	1	2	Cytotoxic Th1-like CD4 T cells	PEX16
0.000209265	0.277926	0.208	0.251	1	2	Cytotoxic Th1-like CD4 T cells	BCL3
0.000224846	0.345061	0.214	0.263	1	2	Cytotoxic Th1-like CD4 T cells	ATP6AP1
0.000235595	0.36303	0.4	0.449	1	2	Cytotoxic Th1-like CD4 T cells	LNPEP
0.000280227	0.367972	0.316	0.33	1	2	Cytotoxic Th1-like CD4 T cells	TAGAP
0.000285751	0.385082	0.366	0.408	1	2	Cytotoxic Th1-like CD4 T cells	SH3BP1
0.000288579	0.277417	0.216	0.262	1	2	Cytotoxic Th1-like CD4 T cells	TMEM106B
0.000355138	0.253791	0.271	0.331	1	2	Cytotoxic Th1-like CD4 T cells	ZNF33A
0.000374509	0.281999	0.228	0.275	1	2	Cytotoxic Th1-like CD4 T cells	SNX14
0.000383781	0.345715	0.372	0.41	1	2	Cytotoxic Th1-like CD4 T cells	SERINC1
0.000433429	0.270053	0.268	0.332	1	2	Cytotoxic Th1-like CD4 T cells	EIF2B2
0.000441559	0.422548	0.338	0.371	1	2	Cytotoxic Th1-like CD4 T cells	UBR2
0.000508119	0.297408	0.428	0.49	1	2	Cytotoxic Th1-like CD4 T cells	DDRGK1
0.000531657	0.385695	0.207	0.254	1	2	Cytotoxic Th1-like CD4 T cells	KLHDC4
0.000556393	0.328165	0.229	0.277	1	2	Cytotoxic Th1-like CD4 T cells	MIR181A1HG
0.00057164	0.258578	0.234	0.282	1	2	Cytotoxic Th1-like CD4 T cells	FBRS
0.000575594	0.267853	0.275	0.337	1	2	Cytotoxic Th1-like CD4 T cells	ENSG00000258757
0.000604775	0.376143	0.357	0.394	1	2	Cytotoxic Th1-like CD4 T cells	NFATC2
0.000608898	0.329804	0.249	0.305	1	2	Cytotoxic Th1-like CD4 T cells	GGA1
0.000610446	0.425885	0.347	0.387	1	2	Cytotoxic Th1-like CD4 T cells	YARS1
0.000621516	0.310223	0.421	0.482	1	2	Cytotoxic Th1-like CD4 T cells	COMMD8
0.000705176	0.516711	0.267	0.284	1	2	Cytotoxic Th1-like CD4 T cells	INPP4A
0.000732291	0.386305	0.32	0.343	1	2	Cytotoxic Th1-like CD4 T cells	IRF9
0.000753294	0.440961	0.312	0.335	1	2	Cytotoxic Th1-like CD4 T cells	BRD10
0.000763468	0.330875	0.216	0.263	1	2	Cytotoxic Th1-like CD4 T cells	DNASE2
0.000781516	0.258914	0.32	0.403	1	2	Cytotoxic Th1-like CD4 T cells	ARF3
0.000866935	0.252001	0.278	0.34	1	2	Cytotoxic Th1-like CD4 T cells	HIPK1
0.000954344	0.580912	0.255	0.272	1	2	Cytotoxic Th1-like CD4 T cells	TFDP2
0.00102467	0.379427	0.314	0.34	1	2	Cytotoxic Th1-like CD4 T cells	CEBPB
0.00105231	0.325596	0.239	0.293	1	2	Cytotoxic Th1-like CD4 T cells	MVB12A
0.00115492	0.439852	0.336	0.372	1	2	Cytotoxic Th1-like CD4 T cells	ENSG00000291100
0.00121735	0.292243	0.269	0.328	1	2	Cytotoxic Th1-like CD4 T cells	CBLL1
0.00131249	0.26437	0.263	0.321	1	2	Cytotoxic Th1-like CD4 T cells	CCDC28A
0.00133118	0.330016	0.243	0.299	1	2	Cytotoxic Th1-like CD4 T cells	TAP2
0.00147926	0.347801	0.372	0.412	1	2	Cytotoxic Th1-like CD4 T cells	CCSER2
0.00152509	0.325848	0.226	0.274	1	2	Cytotoxic Th1-like CD4 T cells	DTNBP1
0.00169258	0.293763	0.209	0.251	1	2	Cytotoxic Th1-like CD4 T cells	UTY
0.00172313	0.278976	0.251	0.303	1	2	Cytotoxic Th1-like CD4 T cells	TNKS2
0.00175007	0.265811	0.282	0.346	1	2	Cytotoxic Th1-like CD4 T cells	DIDO1
0.00211215	0.254142	0.318	0.395	1	2	Cytotoxic Th1-like CD4 T cells	PNKP
0.00223878	0.303526	0.279	0.339	1	2	Cytotoxic Th1-like CD4 T cells	GPATCH2L
0.00258497	0.340149	0.388	0.443	1	2	Cytotoxic Th1-like CD4 T cells	GON4L
0.00268057	0.345016	0.233	0.283	1	2	Cytotoxic Th1-like CD4 T cells	MAPK14
0.00278458	0.294562	0.253	0.305	1	2	Cytotoxic Th1-like CD4 T cells	KMT2E-AS1
0.00280927	0.273208	0.442	0.504	1	2	Cytotoxic Th1-like CD4 T cells	PSAP
0.00301301	0.366968	0.226	0.274	1	2	Cytotoxic Th1-like CD4 T cells	CHFR
0.00316018	0.326339	0.241	0.292	1	2	Cytotoxic Th1-like CD4 T cells	UNC13D
0.0034465	0.440287	0.293	0.318	1	2	Cytotoxic Th1-like CD4 T cells	SNRK
0.00357644	0.327408	0.269	0.328	1	2	Cytotoxic Th1-like CD4 T cells	CARS1
0.00360156	0.296639	0.283	0.348	1	2	Cytotoxic Th1-like CD4 T cells	ZNF24
0.00365842	0.586651	0.258	0.275	1	2	Cytotoxic Th1-like CD4 T cells	KIAA0319L
0.00372947	0.28411	0.277	0.337	1	2	Cytotoxic Th1-like CD4 T cells	GPR108
0.00405626	0.29073	0.267	0.322	1	2	Cytotoxic Th1-like CD4 T cells	C21orf91
0.00427577	0.314493	0.251	0.302	1	2	Cytotoxic Th1-like CD4 T cells	PSEN1
0.00445352	0.331186	0.368	0.408	1	2	Cytotoxic Th1-like CD4 T cells	MKNK2
0.00464009	0.359241	0.371	0.417	1	2	Cytotoxic Th1-like CD4 T cells	SPSB3
0.00521027	0.497584	0.262	0.279	1	2	Cytotoxic Th1-like CD4 T cells	ST3GAL1
0.00566845	0.280488	0.225	0.268	1	2	Cytotoxic Th1-like CD4 T cells	ENSG00000290993
0.0066304	0.26864	0.264	0.316	1	2	Cytotoxic Th1-like CD4 T cells	FBXL15
0.00683172	0.367274	0.227	0.274	1	2	Cytotoxic Th1-like CD4 T cells	GPATCH2
0.00797553	0.295839	0.414	0.478	1	2	Cytotoxic Th1-like CD4 T cells	CSNK1G2
0.00903147	0.25287	0.332	0.411	1	2	Cytotoxic Th1-like CD4 T cells	SCNM1
0.00914238	0.262103	0.332	0.408	1	2	Cytotoxic Th1-like CD4 T cells	CD58
0.00919821	0.420804	0.271	0.288	1	2	Cytotoxic Th1-like CD4 T cells	RALGDS
0.00927419	0.31124	0.415	0.476	1	2	Cytotoxic Th1-like CD4 T cells	OS9
0.00953287	0.261419	0.302	0.369	1	2	Cytotoxic Th1-like CD4 T cells	UBLCP1
0	4.64977	0.905	0.152	0	3	Proliferating CD4 T cells	MKI67
0	4.70043	0.829	0.085	0	3	Proliferating CD4 T cells	TYMS
0	3.36224	0.867	0.152	0	3	Proliferating CD4 T cells	SMC2
0	4.60286	0.763	0.052	0	3	Proliferating CD4 T cells	CLSPN
0	4.66567	0.764	0.053	0	3	Proliferating CD4 T cells	BIRC5
0	4.16595	0.813	0.104	0	3	Proliferating CD4 T cells	PCLAF
0	4.39658	0.831	0.13	0	3	Proliferating CD4 T cells	CENPF
0	4.06763	0.752	0.057	0	3	Proliferating CD4 T cells	CENPW
0	5.03685	0.763	0.07	0	3	Proliferating CD4 T cells	ASPM
0	5.01619	0.756	0.063	0	3	Proliferating CD4 T cells	RRM2
0	4.59812	0.844	0.153	0	3	Proliferating CD4 T cells	TOP2A
0	4.42243	0.737	0.047	0	3	Proliferating CD4 T cells	ZWINT
0	3.99861	0.764	0.08	0	3	Proliferating CD4 T cells	CDKN3
0	4.17339	0.772	0.097	0	3	Proliferating CD4 T cells	TPX2
0	4.54931	0.717	0.042	0	3	Proliferating CD4 T cells	CEP55
0	3.23647	0.783	0.113	0	3	Proliferating CD4 T cells	MAD2L1
0	3.61677	0.786	0.125	0	3	Proliferating CD4 T cells	CKS1B
0	5.65323	0.685	0.024	0	3	Proliferating CD4 T cells	GTSE1
0	2.64321	0.814	0.17	0	3	Proliferating CD4 T cells	DTYMK
0	4.23171	0.681	0.043	0	3	Proliferating CD4 T cells	BRCA1
0	4.55889	0.677	0.041	0	3	Proliferating CD4 T cells	TK1
0	4.22267	0.689	0.053	0	3	Proliferating CD4 T cells	KNL1
0	4.022	0.703	0.068	0	3	Proliferating CD4 T cells	KIF11
0	3.12574	0.733	0.099	0	3	Proliferating CD4 T cells	FANCI
0	3.82068	0.965	0.334	0	3	Proliferating CD4 T cells	STMN1
0	2.82577	0.756	0.125	0	3	Proliferating CD4 T cells	HMGB3
0	2.9449	0.789	0.163	0	3	Proliferating CD4 T cells	ATAD2
0	4.8381	0.659	0.034	0	3	Proliferating CD4 T cells	CCNA2
0	4.60555	0.669	0.044	0	3	Proliferating CD4 T cells	CDK1
0	5.46644	0.654	0.029	0	3	Proliferating CD4 T cells	DLGAP5
0	2.49894	0.798	0.178	0	3	Proliferating CD4 T cells	DNAJC9
0	3.35761	0.737	0.121	0	3	Proliferating CD4 T cells	H2AX
0	4.71739	0.653	0.038	0	3	Proliferating CD4 T cells	CCNB2
0	2.38804	0.842	0.228	0	3	Proliferating CD4 T cells	LMNB1
0	5.16512	0.648	0.034	0	3	Proliferating CD4 T cells	HMMR
0	2.57441	0.785	0.173	0	3	Proliferating CD4 T cells	CENPM
0	3.31375	0.692	0.081	0	3	Proliferating CD4 T cells	UBE2T
0	3.08282	0.732	0.121	0	3	Proliferating CD4 T cells	MCM7
0	3.79978	0.669	0.059	0	3	Proliferating CD4 T cells	FEN1
0	2.84881	0.721	0.111	0	3	Proliferating CD4 T cells	NCAPD3
0	3.64752	0.68	0.071	0	3	Proliferating CD4 T cells	MCM4
0	5.21026	0.652	0.043	0	3	Proliferating CD4 T cells	UBE2C
0	4.01372	0.676	0.074	0	3	Proliferating CD4 T cells	CENPE
0	3.96287	0.645	0.05	0	3	Proliferating CD4 T cells	NUF2
0	2.65493	0.738	0.143	0	3	Proliferating CD4 T cells	GMNN
0	4.87078	0.665	0.074	0	3	Proliferating CD4 T cells	H1-5
0	3.38976	0.656	0.065	0	3	Proliferating CD4 T cells	CHEK1
0	2.27486	0.802	0.213	0	3	Proliferating CD4 T cells	RRM1
0	4.22582	0.628	0.04	0	3	Proliferating CD4 T cells	NCAPG
0	4.78762	0.611	0.023	0	3	Proliferating CD4 T cells	ASF1B
0	2.68878	0.685	0.099	0	3	Proliferating CD4 T cells	HIRIP3
0	3.7875	0.647	0.061	0	3	Proliferating CD4 T cells	PRR11
0	2.11643	0.921	0.337	0	3	Proliferating CD4 T cells	NUDT1
0	2.82749	0.817	0.234	0	3	Proliferating CD4 T cells	PCNA
0	3.61201	0.635	0.053	0	3	Proliferating CD4 T cells	ATAD5
0	5.12255	0.6	0.02	0	3	Proliferating CD4 T cells	KIFC1
0	4.04627	0.624	0.049	0	3	Proliferating CD4 T cells	SGO2
0	3.02869	0.671	0.098	0	3	Proliferating CD4 T cells	NDC80
0	3.54875	0.638	0.065	0	3	Proliferating CD4 T cells	FBXO5
0	4.26153	0.603	0.036	0	3	Proliferating CD4 T cells	AURKB
0	5.13632	0.586	0.02	0	3	Proliferating CD4 T cells	KIF15
0	5.77001	0.585	0.021	0	3	Proliferating CD4 T cells	H3C2
0	4.71747	0.589	0.026	0	3	Proliferating CD4 T cells	CDCA8
0	4.14367	0.595	0.032	0	3	Proliferating CD4 T cells	CENPU
0	3.79776	0.603	0.04	0	3	Proliferating CD4 T cells	NCAPG2
0	3.81258	0.608	0.046	0	3	Proliferating CD4 T cells	BRCA2
0	5.4263	0.576	0.015	0	3	Proliferating CD4 T cells	SPC25
0	2.4712	0.691	0.131	0	3	Proliferating CD4 T cells	TMEM106C
0	3.98574	0.594	0.034	0	3	Proliferating CD4 T cells	ORC6
0	5.30236	0.577	0.018	0	3	Proliferating CD4 T cells	KIF2C
0	2.70277	0.663	0.106	0	3	Proliferating CD4 T cells	DHFR
0	4.45335	0.611	0.054	0	3	Proliferating CD4 T cells	CCNB1
0	1.88613	0.847	0.291	0	3	Proliferating CD4 T cells	DDX39A
0	2.34787	0.747	0.193	0	3	Proliferating CD4 T cells	TACC3
0	2.13771	0.726	0.172	0	3	Proliferating CD4 T cells	KIF22
0	5.22828	0.569	0.016	0	3	Proliferating CD4 T cells	ESCO2
0	2.40897	0.652	0.103	0	3	Proliferating CD4 T cells	ITGB3BP
0	4.32894	0.576	0.028	0	3	Proliferating CD4 T cells	SHCBP1
0	3.16175	0.604	0.058	0	3	Proliferating CD4 T cells	CENPN
0	2.48421	0.914	0.371	0	3	Proliferating CD4 T cells	PTTG1
0	3.93975	0.576	0.033	0	3	Proliferating CD4 T cells	NCAPH
0	4.53726	0.567	0.024	0	3	Proliferating CD4 T cells	SGO1
0	2.84407	0.613	0.071	0	3	Proliferating CD4 T cells	LRR1
0	2.68041	0.745	0.205	0	3	Proliferating CD4 T cells	KPNA2
0	2.82616	0.821	0.281	0	3	Proliferating CD4 T cells	UBE2S
0	1.79446	0.864	0.326	0	3	Proliferating CD4 T cells	PHF19
0	2.28117	0.762	0.224	0	3	Proliferating CD4 T cells	HELLS
0	4.9049	0.556	0.018	0	3	Proliferating CD4 T cells	RAD51AP1
0	2.16347	0.795	0.258	0	3	Proliferating CD4 T cells	KIF20B
0	5.22402	0.555	0.018	0	3	Proliferating CD4 T cells	KIF23
0	4.02344	0.589	0.052	0	3	Proliferating CD4 T cells	AURKA
0	2.43384	0.694	0.157	0	3	Proliferating CD4 T cells	MCM5
0	2.1324	0.684	0.148	0	3	Proliferating CD4 T cells	NCAPD2
0	1.76409	0.746	0.211	0	3	Proliferating CD4 T cells	VRK1
0	3.79692	0.583	0.048	0	3	Proliferating CD4 T cells	GINS2
0	1.95443	0.714	0.182	0	3	Proliferating CD4 T cells	NSD2
0	1.87855	0.695	0.164	0	3	Proliferating CD4 T cells	YEATS4
0	3.25558	0.583	0.053	0	3	Proliferating CD4 T cells	CENPH
0	5.23919	0.541	0.014	0	3	Proliferating CD4 T cells	PBK
0	3.89763	0.563	0.036	0	3	Proliferating CD4 T cells	MYBL2
0	3.41329	0.575	0.048	0	3	Proliferating CD4 T cells	C21orf58
0	1.87006	0.812	0.288	0	3	Proliferating CD4 T cells	EZH2
0	5.1526	0.537	0.015	0	3	Proliferating CD4 T cells	CDCA5
0	4.28184	0.549	0.027	0	3	Proliferating CD4 T cells	CDT1
0	1.62961	0.786	0.265	0	3	Proliferating CD4 T cells	ALYREF
0	5.35582	0.541	0.021	0	3	Proliferating CD4 T cells	H2AC12
0	5.28987	0.534	0.015	0	3	Proliferating CD4 T cells	CKAP2L
0	2.3121	0.775	0.256	0	3	Proliferating CD4 T cells	TUBA1C
0	1.72559	0.71	0.193	0	3	Proliferating CD4 T cells	TOPBP1
0	4.32766	0.546	0.03	0	3	Proliferating CD4 T cells	BUB1
0	2.1355	0.758	0.242	0	3	Proliferating CD4 T cells	MCM3
0	2.72041	0.597	0.081	0	3	Proliferating CD4 T cells	LIG1
0	2.12281	0.649	0.134	0	3	Proliferating CD4 T cells	TTF2
0	2.31211	0.632	0.118	0	3	Proliferating CD4 T cells	RFC4
0	3.33061	0.56	0.05	0	3	Proliferating CD4 T cells	SPDL1
0	4.75705	0.533	0.028	0	3	Proliferating CD4 T cells	CDC20
0	5.25067	0.52	0.015	0	3	Proliferating CD4 T cells	CDCA2
0	2.1177	0.779	0.274	0	3	Proliferating CD4 T cells	CKS2
0	2.43785	0.601	0.098	0	3	Proliferating CD4 T cells	SAC3D1
0	2.87439	0.566	0.063	0	3	Proliferating CD4 T cells	CCDC34
0	5.27561	0.516	0.016	0	3	Proliferating CD4 T cells	FAM111B
0	1.46055	0.752	0.252	0	3	Proliferating CD4 T cells	TFDP1
0	2.12472	0.675	0.176	0	3	Proliferating CD4 T cells	MCM6
0	1.5149	0.795	0.299	0	3	Proliferating CD4 T cells	SSRP1
0	3.84514	0.527	0.031	0	3	Proliferating CD4 T cells	CIP2A
0	2.59793	0.568	0.072	0	3	Proliferating CD4 T cells	BCL2L12
0	2.75794	0.561	0.066	0	3	Proliferating CD4 T cells	RPL39L
0	1.46377	0.734	0.239	0	3	Proliferating CD4 T cells	ACAT2
0	1.59482	0.737	0.242	0	3	Proliferating CD4 T cells	DBF4
0	1.63946	0.701	0.207	0	3	Proliferating CD4 T cells	SNRNP25
0	1.3393	0.792	0.299	0	3	Proliferating CD4 T cells	EXOSC8
0	1.25924	0.792	0.302	0	3	Proliferating CD4 T cells	CENPK
0	2.21564	0.893	0.403	0	3	Proliferating CD4 T cells	SMC4
0	4.16807	0.518	0.028	0	3	Proliferating CD4 T cells	NUSAP1
0	4.13185	0.513	0.024	0	3	Proliferating CD4 T cells	FOXM1
0	1.40911	0.738	0.249	0	3	Proliferating CD4 T cells	SAE1
0	3.15364	0.531	0.043	0	3	Proliferating CD4 T cells	MIS18A
0	3.55643	0.528	0.041	0	3	Proliferating CD4 T cells	BUB1B
0	4.99222	0.504	0.018	0	3	Proliferating CD4 T cells	CENPA
0	2.32665	0.58	0.095	0	3	Proliferating CD4 T cells	WDR76
0	3.13055	0.544	0.06	0	3	Proliferating CD4 T cells	H2AC11
0	1.47068	0.804	0.321	0	3	Proliferating CD4 T cells	CENPX
0	3.13725	0.54	0.058	0	3	Proliferating CD4 T cells	INCENP
0	1.57266	0.85	0.369	0	3	Proliferating CD4 T cells	USP1
0	5.52913	0.49	0.011	0	3	Proliferating CD4 T cells	HJURP
0	5.23491	0.491	0.013	0	3	Proliferating CD4 T cells	E2F8
0	2.69208	0.546	0.069	0	3	Proliferating CD4 T cells	CHAF1A
0	1.81375	0.652	0.175	0	3	Proliferating CD4 T cells	SAMD1
0	4.90259	0.493	0.016	0	3	Proliferating CD4 T cells	KIF4A
0	1.32061	0.78	0.305	0	3	Proliferating CD4 T cells	EBP
0	2.38371	0.563	0.089	0	3	Proliferating CD4 T cells	ECT2
0	1.61519	0.769	0.296	0	3	Proliferating CD4 T cells	FAM111A
0	1.91235	0.621	0.148	0	3	Proliferating CD4 T cells	CDCA7
0	1.87895	0.614	0.141	0	3	Proliferating CD4 T cells	POLD3
0	3.26411	0.511	0.041	0	3	Proliferating CD4 T cells	DYNC2I2
0	3.31995	0.514	0.044	0	3	Proliferating CD4 T cells	RACGAP1
0	1.56089	0.9	0.43	0	3	Proliferating CD4 T cells	LSM4
0	1.5618	0.895	0.426	0	3	Proliferating CD4 T cells	CBX5
0	1.53444	0.639	0.174	0	3	Proliferating CD4 T cells	RAD51C
0	1.28968	0.865	0.4	0	3	Proliferating CD4 T cells	SKA2
0	1.41225	0.642	0.179	0	3	Proliferating CD4 T cells	PPIH
0	1.73038	0.608	0.145	0	3	Proliferating CD4 T cells	CCDC18
0	1.5274	0.94	0.477	0	3	Proliferating CD4 T cells	LSM5
0	2.00114	0.59	0.127	0	3	Proliferating CD4 T cells	RBBP8
0	3.64493	0.49	0.029	0	3	Proliferating CD4 T cells	MELK
0	4.02661	0.491	0.031	0	3	Proliferating CD4 T cells	H2AC16
0	4.70589	0.477	0.017	0	3	Proliferating CD4 T cells	CDCA3
0	1.55371	0.618	0.162	0	3	Proliferating CD4 T cells	BARD1
0	3.98803	0.491	0.035	0	3	Proliferating CD4 T cells	H2AC17
0	4.67687	0.473	0.017	0	3	Proliferating CD4 T cells	DIAPH3
0	2.09879	0.55	0.095	0	3	Proliferating CD4 T cells	CDCA4
0	2.44643	0.879	0.424	0	3	Proliferating CD4 T cells	TUBB4B
0	1.39056	0.67	0.216	0	3	Proliferating CD4 T cells	MZT1
0	1.15961	0.715	0.261	0	3	Proliferating CD4 T cells	TPRKB
0	5.20394	0.467	0.014	0	3	Proliferating CD4 T cells	KIF14
0	4.56756	0.477	0.024	0	3	Proliferating CD4 T cells	PLK1
0	1.80179	0.65	0.199	0	3	Proliferating CD4 T cells	PAICS
0	1.79538	0.877	0.427	0	3	Proliferating CD4 T cells	FABP5
0	1.06761	0.768	0.318	0	3	Proliferating CD4 T cells	PGP
0	1.20691	0.711	0.261	0	3	Proliferating CD4 T cells	HAT1
0	1.62322	0.601	0.152	0	3	Proliferating CD4 T cells	RANGAP1
0	5.67959	0.458	0.01	0	3	Proliferating CD4 T cells	H3C8
0	4.60569	0.469	0.021	0	3	Proliferating CD4 T cells	H2AC14
0	3.49403	0.477	0.031	0	3	Proliferating CD4 T cells	RAD51
0	1.75971	0.609	0.164	0	3	Proliferating CD4 T cells	CKAP5
0	3.02323	0.486	0.042	0	3	Proliferating CD4 T cells	FANCD2
0	1.53694	0.753	0.31	0	3	Proliferating CD4 T cells	HMGA1
0	4.96629	0.457	0.014	0	3	Proliferating CD4 T cells	MCM10
0	1.28483	0.841	0.398	0	3	Proliferating CD4 T cells	SMC1A
0	4.19067	0.468	0.026	0	3	Proliferating CD4 T cells	MXD3
0	1.56985	0.884	0.442	0	3	Proliferating CD4 T cells	SIVA1
0	1.23095	0.662	0.221	0	3	Proliferating CD4 T cells	CBX1
0	1.81449	0.565	0.124	0	3	Proliferating CD4 T cells	RFC2
0	1.16803	0.862	0.423	0	3	Proliferating CD4 T cells	HDGF
0	1.55317	0.621	0.182	0	3	Proliferating CD4 T cells	CDK4
0	2.63381	0.488	0.049	0	3	Proliferating CD4 T cells	HAUS8
0	3.19509	0.477	0.04	0	3	Proliferating CD4 T cells	TCF19
0	2.21084	0.945	0.508	0	3	Proliferating CD4 T cells	TMPO
0	5.06034	0.449	0.013	0	3	Proliferating CD4 T cells	TTK
0	1.68705	0.888	0.452	0	3	Proliferating CD4 T cells	DNMT1
0	1.05528	0.68	0.245	0	3	Proliferating CD4 T cells	ACTL6A
0	4.62685	0.45	0.015	0	3	Proliferating CD4 T cells	UHRF1
0	1.06075	0.834	0.399	0	3	Proliferating CD4 T cells	SNRPA1
0	3.91303	0.457	0.023	0	3	Proliferating CD4 T cells	CCNF
0	1.30263	0.597	0.164	0	3	Proliferating CD4 T cells	ACOT7
0	1.39792	0.604	0.171	0	3	Proliferating CD4 T cells	MAGOHB
0	2.16175	0.671	0.239	0	3	Proliferating CD4 T cells	H2AC20
0	1.10463	0.753	0.321	0	3	Proliferating CD4 T cells	EIF4A3
0	1.11061	0.742	0.311	0	3	Proliferating CD4 T cells	POLE3
0	1.06398	0.726	0.295	0	3	Proliferating CD4 T cells	DLEU2
0	1.0274	0.781	0.351	0	3	Proliferating CD4 T cells	RBBP7
0	1.55825	0.664	0.235	0	3	Proliferating CD4 T cells	CKAP2
0	1.13061	0.811	0.383	0	3	Proliferating CD4 T cells	TIMM10
0	4.71115	0.443	0.015	0	3	Proliferating CD4 T cells	CIT
0	2.80697	0.472	0.045	0	3	Proliferating CD4 T cells	RFC3
0	1.81928	0.536	0.11	0	3	Proliferating CD4 T cells	IFI27L1
0	1.23757	0.682	0.257	0	3	Proliferating CD4 T cells	DKC1
0	1.17846	0.65	0.225	0	3	Proliferating CD4 T cells	TRIM28
0	0.932393	0.681	0.257	0	3	Proliferating CD4 T cells	HMGXB4
0	0.868575	0.767	0.343	0	3	Proliferating CD4 T cells	RSRC1
0	1.51245	0.561	0.138	0	3	Proliferating CD4 T cells	TEX30
0	1.20453	0.802	0.379	0	3	Proliferating CD4 T cells	NOP56
0	2.24455	0.496	0.073	0	3	Proliferating CD4 T cells	LMNB2
0	1.52121	0.779	0.357	0	3	Proliferating CD4 T cells	SLBP
0	1.47262	0.934	0.512	0	3	Proliferating CD4 T cells	RPA3
0	3.442	0.456	0.034	0	3	Proliferating CD4 T cells	KNSTRN
0	1.08253	0.795	0.373	0	3	Proliferating CD4 T cells	SUZ12
0	0.995548	0.855	0.433	0	3	Proliferating CD4 T cells	RNASEH2C
0	1.15782	0.874	0.454	0	3	Proliferating CD4 T cells	LBR
0	2.46897	0.924	0.505	0	3	Proliferating CD4 T cells	DUT
0	1.28839	0.899	0.48	0	3	Proliferating CD4 T cells	CARHSP1
0	1.76993	0.524	0.105	0	3	Proliferating CD4 T cells	CSE1L
0	0.922395	0.761	0.343	0	3	Proliferating CD4 T cells	COPS3
0	1.04173	0.682	0.266	0	3	Proliferating CD4 T cells	GMPS
0	0.990989	0.664	0.248	0	3	Proliferating CD4 T cells	OXCT1
0	0.841114	0.781	0.365	0	3	Proliferating CD4 T cells	DAZAP1
0	3.70438	0.444	0.028	0	3	Proliferating CD4 T cells	MCM2
0	2.08487	0.488	0.073	0	3	Proliferating CD4 T cells	SASS6
0	0.930497	0.799	0.385	0	3	Proliferating CD4 T cells	UQCC2
0	1.03294	0.834	0.42	0	3	Proliferating CD4 T cells	BAZ1B
0	1.88345	0.506	0.093	0	3	Proliferating CD4 T cells	PRIM1
0	0.995521	0.849	0.436	0	3	Proliferating CD4 T cells	XPO1
0	4.05429	0.437	0.024	0	3	Proliferating CD4 T cells	H2BC9
0	2.28597	0.481	0.068	0	3	Proliferating CD4 T cells	CEP152
0	1.00701	0.697	0.284	0	3	Proliferating CD4 T cells	RRP7A
0	1.07246	0.656	0.244	0	3	Proliferating CD4 T cells	POLR3K
0	0.894118	0.777	0.365	0	3	Proliferating CD4 T cells	PTBP1
0	3.73801	0.438	0.026	0	3	Proliferating CD4 T cells	TROAP
0	0.834789	0.704	0.292	0	3	Proliferating CD4 T cells	HAUS1
0	1.49933	0.57	0.158	0	3	Proliferating CD4 T cells	POLD2
0	0.883421	0.76	0.349	0	3	Proliferating CD4 T cells	BOLA3
0	1.05853	0.628	0.217	0	3	Proliferating CD4 T cells	POP7
0	0.808891	0.766	0.355	0	3	Proliferating CD4 T cells	ANAPC15
0	1.48932	0.551	0.141	0	3	Proliferating CD4 T cells	MSH2
0	1.80531	0.518	0.108	0	3	Proliferating CD4 T cells	BRI3BP
0	1.07672	0.633	0.223	0	3	Proliferating CD4 T cells	MTHFD1
0	3.59619	0.437	0.027	0	3	Proliferating CD4 T cells	GGH
0	2.2573	0.485	0.076	0	3	Proliferating CD4 T cells	C19orf48P-ENSG00000293495
0	1.86563	0.939	0.53	0	3	Proliferating CD4 T cells	HNRNPAB
0	1.38335	0.813	0.404	0	3	Proliferating CD4 T cells	NME1
0	0.907295	0.778	0.37	0	3	Proliferating CD4 T cells	CYC1
0	1.41887	0.538	0.13	0	3	Proliferating CD4 T cells	BLM
0	2.92864	0.962	0.555	0	3	Proliferating CD4 T cells	TUBB
0	2.98824	0.444	0.038	0	3	Proliferating CD4 T cells	TIMELESS
0	1.06787	0.616	0.21	0	3	Proliferating CD4 T cells	BTG3
0	0.917783	0.845	0.439	0	3	Proliferating CD4 T cells	GLRX5
0	0.837347	0.842	0.436	0	3	Proliferating CD4 T cells	MRPL27
0	1.31303	0.572	0.166	0	3	Proliferating CD4 T cells	PCNT
0	0.944812	0.673	0.268	0	3	Proliferating CD4 T cells	UCHL5
0	0.928022	0.88	0.475	0	3	Proliferating CD4 T cells	PSMD14
0	0.835665	0.735	0.33	0	3	Proliferating CD4 T cells	DCXR
0	2.82108	0.448	0.044	0	3	Proliferating CD4 T cells	PARPBP
0	0.852065	0.695	0.291	0	3	Proliferating CD4 T cells	SNRNP40
0	1.79411	0.492	0.089	0	3	Proliferating CD4 T cells	TEDC1
0	0.921689	0.647	0.246	0	3	Proliferating CD4 T cells	EXOSC3
0	0.842864	0.823	0.422	0	3	Proliferating CD4 T cells	SMS
0	0.966457	0.642	0.242	0	3	Proliferating CD4 T cells	MRPL37
0	0.84738	0.654	0.254	0	3	Proliferating CD4 T cells	TPGS2
0	0.736778	0.719	0.319	0	3	Proliferating CD4 T cells	HPRT1
0	1.00444	0.828	0.428	0	3	Proliferating CD4 T cells	PRDX3
0	0.910902	0.63	0.231	0	3	Proliferating CD4 T cells	RPA1
0	1.08625	0.621	0.222	0	3	Proliferating CD4 T cells	KHSRP
0	1.84542	0.755	0.357	0	3	Proliferating CD4 T cells	H1-4
0	1.29314	0.555	0.159	0	3	Proliferating CD4 T cells	RBL1
0	0.992024	0.662	0.267	0	3	Proliferating CD4 T cells	SRRT
0	4.32352	0.411	0.016	0	3	Proliferating CD4 T cells	H3C7
0	4.52595	0.408	0.013	0	3	Proliferating CD4 T cells	DSCC1
0	4.37867	0.41	0.015	0	3	Proliferating CD4 T cells	SPC24
0	1.03705	0.661	0.267	0	3	Proliferating CD4 T cells	EBNA1BP2
0	1.75939	0.936	0.542	0	3	Proliferating CD4 T cells	NASP
0	1.54129	0.502	0.108	0	3	Proliferating CD4 T cells	HADH
0	0.937274	0.713	0.319	0	3	Proliferating CD4 T cells	GGCT
0	4.46358	0.408	0.014	0	3	Proliferating CD4 T cells	SKA3
0	0.971593	0.675	0.282	0	3	Proliferating CD4 T cells	POLR2H
0	1.03543	0.89	0.497	0	3	Proliferating CD4 T cells	ILF2
0	0.796376	0.766	0.373	0	3	Proliferating CD4 T cells	MRPS16
0	1.12367	0.594	0.201	0	3	Proliferating CD4 T cells	CDK5RAP2
0	1.60423	0.507	0.115	0	3	Proliferating CD4 T cells	CTPS1
0	1.17364	0.937	0.545	0	3	Proliferating CD4 T cells	LSM3
0	4.62436	0.404	0.012	0	3	Proliferating CD4 T cells	TRIP13
0	1.6029	0.501	0.109	0	3	Proliferating CD4 T cells	PXMP2
0	4.53439	0.405	0.013	0	3	Proliferating CD4 T cells	PKMYT1
0	2.88006	0.431	0.039	0	3	Proliferating CD4 T cells	DSN1
0	0.741504	0.705	0.313	0	3	Proliferating CD4 T cells	ELAVL1
0	0.984482	0.584	0.193	0	3	Proliferating CD4 T cells	DDB2
0	0.747008	0.766	0.376	0	3	Proliferating CD4 T cells	PMVK
0	0.795082	0.665	0.275	0	3	Proliferating CD4 T cells	DHX15
0	0.835145	0.613	0.224	0	3	Proliferating CD4 T cells	MGME1
0	2.02618	0.461	0.072	0	3	Proliferating CD4 T cells	NCAPH2
0	0.91453	0.598	0.21	0	3	Proliferating CD4 T cells	C1orf35
0	0.910833	0.631	0.243	0	3	Proliferating CD4 T cells	LRRC59
0	4.41316	0.403	0.015	0	3	Proliferating CD4 T cells	CDC45
0	0.823239	0.758	0.37	0	3	Proliferating CD4 T cells	SDF2L1
0	4.96399	0.398	0.011	0	3	Proliferating CD4 T cells	POLQ
0	1.5739	0.494	0.108	0	3	Proliferating CD4 T cells	E2F2
0	0.964541	0.632	0.246	0	3	Proliferating CD4 T cells	MCUR1
0	0.70843	0.73	0.344	0	3	Proliferating CD4 T cells	RABL6
0	1.70874	0.478	0.092	0	3	Proliferating CD4 T cells	GPN3
0	1.17432	0.558	0.173	0	3	Proliferating CD4 T cells	RCC2
0	0.950915	0.66	0.275	0	3	Proliferating CD4 T cells	RIF1
0	0.693046	0.675	0.291	0	3	Proliferating CD4 T cells	TRNAU1AP
0	0.73705	0.729	0.345	0	3	Proliferating CD4 T cells	SLC25A11
0	4.87049	0.395	0.011	0	3	Proliferating CD4 T cells	SKA1
0	0.845658	0.65	0.266	0	3	Proliferating CD4 T cells	SNRPA
0	0.953486	0.843	0.459	0	3	Proliferating CD4 T cells	TCP1
0	0.997486	0.589	0.206	0	3	Proliferating CD4 T cells	MAT2A
0	1.04555	0.578	0.195	0	3	Proliferating CD4 T cells	TMEM109
0	0.644124	0.687	0.305	0	3	Proliferating CD4 T cells	TTF1
0	1.89594	0.47	0.088	0	3	Proliferating CD4 T cells	TIPIN
0	0.965028	0.846	0.464	0	3	Proliferating CD4 T cells	IDH2
0	0.804688	0.72	0.338	0	3	Proliferating CD4 T cells	ITGAE
0	0.717393	0.679	0.298	0	3	Proliferating CD4 T cells	HRAS
0	0.819707	0.66	0.279	0	3	Proliferating CD4 T cells	TCERG1
0	0.729875	0.779	0.398	0	3	Proliferating CD4 T cells	HTATSF1
0	2.34266	0.442	0.061	0	3	Proliferating CD4 T cells	POLA1
0	1.4053	0.503	0.122	0	3	Proliferating CD4 T cells	NUP107
0	0.836904	0.836	0.455	0	3	Proliferating CD4 T cells	ILF3
0	0.775427	0.683	0.303	0	3	Proliferating CD4 T cells	NUP210
0	0.716721	0.767	0.387	0	3	Proliferating CD4 T cells	ZDHHC12
0	1.10608	0.542	0.162	0	3	Proliferating CD4 T cells	SEPHS1
0	0.809154	0.641	0.261	0	3	Proliferating CD4 T cells	PDS5B
0	1.1913	0.599	0.219	0	3	Proliferating CD4 T cells	MRPL12
0	0.695732	0.717	0.337	0	3	Proliferating CD4 T cells	MANF
0	0.662154	0.809	0.43	0	3	Proliferating CD4 T cells	MRPL13
0	2.64435	0.436	0.057	0	3	Proliferating CD4 T cells	CDKN2C
0	0.949173	0.583	0.204	0	3	Proliferating CD4 T cells	MAD2L2
0	4.85566	0.39	0.011	0	3	Proliferating CD4 T cells	DEPDC1B
0	1.19157	0.547	0.168	0	3	Proliferating CD4 T cells	HACD3
0	4.43827	0.392	0.013	0	3	Proliferating CD4 T cells	SPAG5
0	0.771826	0.658	0.279	0	3	Proliferating CD4 T cells	NUP50
0	0.79405	0.809	0.431	0	3	Proliferating CD4 T cells	MRPL11
0	3.13972	0.423	0.046	0	3	Proliferating CD4 T cells	H4C8
0	1.03034	0.912	0.535	0	3	Proliferating CD4 T cells	ANAPC11
0	1.61264	0.941	0.564	0	3	Proliferating CD4 T cells	RANBP1
0	4.44162	0.391	0.015	0	3	Proliferating CD4 T cells	DTL
0	1.58201	0.546	0.17	0	3	Proliferating CD4 T cells	MSH6
0	0.719397	0.759	0.383	0	3	Proliferating CD4 T cells	NUDCD2
0	1.87599	0.463	0.087	0	3	Proliferating CD4 T cells	MMS22L
0	0.677325	0.71	0.334	0	3	Proliferating CD4 T cells	RPA2
0	3.51763	0.982	0.607	0	3	Proliferating CD4 T cells	TUBA1B
0	1.00983	0.571	0.196	0	3	Proliferating CD4 T cells	IKBIP
0	3.74601	0.393	0.019	0	3	Proliferating CD4 T cells	POC1A
0	3.85878	0.395	0.021	0	3	Proliferating CD4 T cells	PRC1
0	1.06348	0.686	0.313	0	3	Proliferating CD4 T cells	DCTPP1
0	0.638669	0.769	0.396	0	3	Proliferating CD4 T cells	MRPL22
0	0.7085	0.764	0.391	0	3	Proliferating CD4 T cells	RHEB
0	0.887958	0.534	0.161	0	3	Proliferating CD4 T cells	CEP78
0	2.92198	0.413	0.04	0	3	Proliferating CD4 T cells	ARHGAP11A
0	0.97895	0.595	0.222	0	3	Proliferating CD4 T cells	PSMG1
0	0.829217	0.65	0.278	0	3	Proliferating CD4 T cells	EIF1AX
0	0.897915	0.587	0.215	0	3	Proliferating CD4 T cells	NABP2
0	0.672229	0.626	0.255	0	3	Proliferating CD4 T cells	PITHD1
0	0.614158	0.767	0.396	0	3	Proliferating CD4 T cells	VBP1
0	1.18749	0.513	0.142	0	3	Proliferating CD4 T cells	ZDHHC12-DT
0	0.838065	0.867	0.496	0	3	Proliferating CD4 T cells	RNASEH2B
0	1.12184	0.524	0.153	0	3	Proliferating CD4 T cells	ACYP1
0	1.52938	0.486	0.115	0	3	Proliferating CD4 T cells	COPRS
0	1.02948	0.556	0.186	0	3	Proliferating CD4 T cells	SPATS2L
0	3.8818	0.388	0.018	0	3	Proliferating CD4 T cells	STIL
0	0.620815	0.744	0.374	0	3	Proliferating CD4 T cells	CEP57
0	2.37084	0.425	0.055	0	3	Proliferating CD4 T cells	FANCA
0	0.805144	0.835	0.465	0	3	Proliferating CD4 T cells	IFT25
0	0.949954	0.594	0.225	0	3	Proliferating CD4 T cells	BRIX1
0	0.898919	0.597	0.228	0	3	Proliferating CD4 T cells	MRPL17
0	1.53089	0.468	0.099	0	3	Proliferating CD4 T cells	UBL7-DT
0	0.610989	0.693	0.324	0	3	Proliferating CD4 T cells	CISD2
0	0.857776	0.832	0.463	0	3	Proliferating CD4 T cells	MIS18BP1
0	0.686077	0.78	0.412	0	3	Proliferating CD4 T cells	TACC1
0	0.730427	0.657	0.289	0	3	Proliferating CD4 T cells	TXNRD1
0	2.31694	0.416	0.048	0	3	Proliferating CD4 T cells	CENPQ
0	3.87731	0.385	0.017	0	3	Proliferating CD4 T cells	MTFR2
0	0.693733	0.771	0.403	0	3	Proliferating CD4 T cells	CMC2
0	0.668278	0.66	0.293	0	3	Proliferating CD4 T cells	PFKP
0	0.766067	0.628	0.261	0	3	Proliferating CD4 T cells	GLO1
0	0.812447	0.621	0.254	0	3	Proliferating CD4 T cells	LAGE3
0	0.842439	0.862	0.495	0	3	Proliferating CD4 T cells	CNTRL
0	1.82406	0.44	0.074	0	3	Proliferating CD4 T cells	WEE1
0	0.825296	0.58	0.214	0	3	Proliferating CD4 T cells	NFYB
[truncated: 6,025 more rows]
