# Supplementary material for: Engineered extracellular vesicles reprogram T cells by targeting PD-1 and PHB1 signaling in inflammatory bowel disease
Source: Signal Transduct Target Ther. 2025 Dec 25;10:418. doi: 10.1038/s41392-025-02516-0 (PMC12738735; doi:10.1038/s41392-025-02516-0)
Supplement: Supplementary file 3 — Supplementary Tables 5 [file 41392_2025_2516_MOESM3_ESM.xlsx]

## Sheet: Supplementary Table 4
Table S5. Differential gene expression of Treg subsets.
p_val	avg_log2FC	pct.1	pct.2	p_val_adj	cluster	Annotation	gene
1.49646e-173	1.53138	0.952	0.661	1.17808e-168	0	Naive-like Tregs	KLF2
1.21573e-171	1.313	1	0.985	9.57072e-167	0	Naive-like Tregs	S100A10
1.01637e-131	1.4147	0.976	0.909	8.00124e-127	0	Naive-like Tregs	TAGLN2
6.17705e-102	1.33474	0.882	0.712	4.86282e-97	0	Naive-like Tregs	AHNAK
6.25768e-101	1.5487	0.778	0.54	4.92629e-96	0	Naive-like Tregs	CRIP1
1.30451e-99	0.872923	0.99	0.949	1.02696e-94	0	Naive-like Tregs	TLE5
2.61749e-90	0.998641	0.929	0.827	2.0606e-85	0	Naive-like Tregs	S1PR4
9.91322e-85	0.780238	0.994	0.971	7.80408e-80	0	Naive-like Tregs	EMP3
4.81831e-80	2.58121	0.419	0.151	3.79317e-75	0	Naive-like Tregs	CRIP2
5.18691e-78	1.57265	0.682	0.439	4.08335e-73	0	Naive-like Tregs	TSC22D3
2.81246e-72	1.47208	0.657	0.43	2.21408e-67	0	Naive-like Tregs	KLF3
2.68506e-69	0.863622	0.965	0.936	2.11379e-64	0	Naive-like Tregs	EZR
5.14221e-68	0.837716	0.923	0.83	4.04815e-63	0	Naive-like Tregs	ARL4C
2.42356e-63	1.66233	0.62	0.409	1.90792e-58	0	Naive-like Tregs	AQP3
3.86096e-63	0.58463	0.999	0.998	3.0395e-58	0	Naive-like Tregs	CD52
4.15938e-63	0.770083	0.972	0.94	3.27443e-58	0	Naive-like Tregs	SYNE2
1.82355e-60	1.25813	0.85	0.788	1.43557e-55	0	Naive-like Tregs	LGALS3
1.90879e-58	0.905137	0.795	0.657	1.50268e-53	0	Naive-like Tregs	SELPLG
5.13856e-57	0.502985	1	1	4.04528e-52	0	Naive-like Tregs	CALM1
2.17616e-55	1.33641	0.794	0.674	1.71316e-50	0	Naive-like Tregs	CORO1B
5.83813e-53	0.608019	0.985	0.966	4.59601e-48	0	Naive-like Tregs	S100A11
2.6253e-51	1.42945	0.515	0.313	2.06674e-46	0	Naive-like Tregs	CDKN2D
5.06427e-51	0.687317	0.923	0.884	3.9868e-46	0	Naive-like Tregs	FAM107B
1.61876e-50	0.940785	0.852	0.711	1.27436e-45	0	Naive-like Tregs	TXNIP
1.46856e-47	1.03115	0.718	0.591	1.15611e-42	0	Naive-like Tregs	IL10RA
2.9127e-47	0.836511	0.837	0.737	2.29299e-42	0	Naive-like Tregs	SAMHD1
5.266e-46	0.890779	0.829	0.753	4.1456e-41	0	Naive-like Tregs	USP15
2.15057e-45	0.397744	1	1	1.69302e-40	0	Naive-like Tregs	TMSB4X
1.96363e-43	0.593371	0.993	0.976	1.54584e-38	0	Naive-like Tregs	BTG1
7.07712e-43	0.324756	1	1	5.5714e-38	0	Naive-like Tregs	B2M
2.50262e-39	0.589017	0.943	0.897	1.97016e-34	0	Naive-like Tregs	ISG20
9.95819e-38	1.48003	0.409	0.23	7.83949e-33	0	Naive-like Tregs	MYADM
1.38251e-37	0.619226	0.999	0.996	1.08837e-32	0	Naive-like Tregs	S100A6
2.99552e-36	0.864753	0.829	0.746	2.3582e-31	0	Naive-like Tregs	SELL
5.54968e-36	0.73249	0.856	0.727	4.36893e-31	0	Naive-like Tregs	GIMAP4
1.09313e-34	0.768145	0.834	0.694	8.60559e-30	0	Naive-like Tregs	GIMAP7
2.80271e-34	1.26987	0.595	0.461	2.20641e-29	0	Naive-like Tregs	LYAR
3.83582e-34	0.711068	0.748	0.664	3.01971e-29	0	Naive-like Tregs	EPB41
2.40739e-33	0.709444	0.832	0.773	1.8952e-28	0	Naive-like Tregs	PBXIP1
3.79428e-33	0.809042	0.741	0.675	2.98701e-28	0	Naive-like Tregs	CCM2
3.67699e-31	0.615493	0.999	0.999	2.89467e-26	0	Naive-like Tregs	MALAT1
4.17975e-31	0.91215	0.593	0.463	3.29047e-26	0	Naive-like Tregs	THEM4
1.08646e-30	0.772166	0.781	0.692	8.55306e-26	0	Naive-like Tregs	LINC00861
5.30032e-30	0.506477	0.967	0.925	4.17263e-25	0	Naive-like Tregs	VIM
1.32799e-29	0.695952	0.975	0.975	1.04545e-24	0	Naive-like Tregs	NEAT1
3.2703e-28	0.287787	1	0.999	2.57451e-23	0	Naive-like Tregs	SH3BGRL3
3.55208e-28	1.07079	0.616	0.499	2.79634e-23	0	Naive-like Tregs	LMNA
2.33013e-27	0.709417	0.741	0.667	1.83437e-22	0	Naive-like Tregs	BIN2
1.17067e-26	1.12934	0.431	0.285	9.21599e-22	0	Naive-like Tregs	CDC25B
8.96415e-26	1.65808	0.283	0.152	7.05694e-21	0	Naive-like Tregs	CD55
1.43556e-25	0.597803	0.892	0.85	1.13013e-20	0	Naive-like Tregs	ANXA2
2.57649e-25	0.446951	0.92	0.878	2.02831e-20	0	Naive-like Tregs	CD44
4.08816e-25	0.950012	0.655	0.556	3.21837e-20	0	Naive-like Tregs	CLDND1
6.43594e-25	0.305645	0.999	0.997	5.06663e-20	0	Naive-like Tregs	PTPRC
8.33443e-25	1.22008	0.411	0.283	6.56119e-20	0	Naive-like Tregs	STK38
1.93284e-24	0.9905	0.484	0.357	1.52161e-19	0	Naive-like Tregs	RASGRP2
2.54456e-24	0.830573	0.663	0.57	2.00318e-19	0	Naive-like Tregs	KLF6
3.24559e-24	0.549102	0.804	0.738	2.55506e-19	0	Naive-like Tregs	IER2
5.03378e-24	0.852746	0.627	0.536	3.96279e-19	0	Naive-like Tregs	ATP2B1
1.07388e-23	0.841242	0.537	0.432	8.45398e-19	0	Naive-like Tregs	R3HDM4
1.70476e-23	0.646744	0.789	0.741	1.34206e-18	0	Naive-like Tregs	GTF3A
1.06254e-22	0.785138	0.641	0.539	8.36477e-18	0	Naive-like Tregs	RIPOR2
2.20074e-21	0.335452	1	1	1.73251e-16	0	Naive-like Tregs	TPT1
7.02672e-21	0.40372	0.982	0.985	5.53172e-16	0	Naive-like Tregs	FTL
1.05859e-20	0.352705	0.979	0.963	8.33365e-16	0	Naive-like Tregs	ITM2B
1.19079e-20	0.306512	1	1	9.37441e-16	0	Naive-like Tregs	S100A4
1.51634e-20	0.536051	0.827	0.78	1.19373e-15	0	Naive-like Tregs	SMCHD1
4.82528e-20	1.20095	0.328	0.21	3.79865e-15	0	Naive-like Tregs	LINC01801
6.71999e-20	0.591621	0.749	0.701	5.29025e-15	0	Naive-like Tregs	CD47
1.27504e-19	0.927143	0.437	0.329	1.00376e-14	0	Naive-like Tregs	MAP3K1
2.39623e-18	0.824282	0.498	0.394	1.88641e-13	0	Naive-like Tregs	PIK3IP1
2.63965e-18	0.719297	0.598	0.533	2.07803e-13	0	Naive-like Tregs	WSB1
4.64243e-18	1.11048	0.467	0.374	3.65471e-13	0	Naive-like Tregs	SLC35E3
6.14348e-18	1.0564	0.361	0.252	4.8364e-13	0	Naive-like Tregs	SORL1
1.1105e-17	0.449432	0.814	0.773	8.74227e-13	0	Naive-like Tregs	EVL
2.07431e-17	0.352332	0.985	0.994	1.63298e-12	0	Naive-like Tregs	DDX5
2.82316e-17	0.310269	0.999	0.998	2.2225e-12	0	Naive-like Tregs	ARHGDIB
4.95785e-17	0.997004	0.449	0.359	3.90302e-12	0	Naive-like Tregs	GIMAP1
1.02849e-16	0.426363	0.878	0.865	8.09666e-12	0	Naive-like Tregs	CAST-ENSG00000310517
1.0991e-16	0.572576	0.644	0.592	8.65258e-12	0	Naive-like Tregs	CCNDBP1
1.77539e-16	0.539986	0.735	0.698	1.39766e-11	0	Naive-like Tregs	RABAC1
2.04589e-16	0.350037	0.894	0.897	1.61061e-11	0	Naive-like Tregs	STK4
2.40043e-16	0.483504	0.799	0.747	1.88971e-11	0	Naive-like Tregs	RTKN2
2.41717e-16	0.452806	0.888	0.901	1.9029e-11	0	Naive-like Tregs	VAMP8
2.85965e-16	0.790578	0.427	0.32	2.25123e-11	0	Naive-like Tregs	CXCR4
4.05792e-16	0.610685	0.672	0.624	3.19456e-11	0	Naive-like Tregs	LFNG
7.00597e-16	0.259821	1	1	5.51538e-11	0	Naive-like Tregs	RPS15A
9.72739e-16	0.843369	0.41	0.314	7.65779e-11	0	Naive-like Tregs	RASA3
1.38488e-15	0.502825	0.788	0.76	1.09023e-10	0	Naive-like Tregs	GSTK1
6.00388e-15	0.588834	0.726	0.7	4.72649e-10	0	Naive-like Tregs	CXCR3
6.38878e-15	0.579582	0.688	0.643	5.02951e-10	0	Naive-like Tregs	YPEL3
9.01224e-15	0.616198	0.615	0.553	7.09479e-10	0	Naive-like Tregs	MYO1F
1.06841e-14	0.882676	0.523	0.459	8.41093e-10	0	Naive-like Tregs	TUBA1A
1.10474e-14	0.316675	0.976	0.974	8.69699e-10	0	Naive-like Tregs	CD3G
1.28131e-14	0.668639	0.518	0.411	1.0087e-09	0	Naive-like Tregs	ZFP36L2
1.52707e-14	0.302719	0.98	0.978	1.20217e-09	0	Naive-like Tregs	CD27
1.9957e-14	1.08966	0.309	0.209	1.5711e-09	0	Naive-like Tregs	PTGIR
4.03773e-14	0.600874	0.606	0.553	3.17866e-09	0	Naive-like Tregs	TMEM123
5.91416e-14	0.379097	0.87	0.854	4.65586e-09	0	Naive-like Tregs	APBB1IP
8.55943e-14	0.370681	0.822	0.813	6.73833e-09	0	Naive-like Tregs	GLRX
8.95606e-14	0.788048	0.424	0.335	7.05057e-09	0	Naive-like Tregs	UPP1
9.64779e-14	0.353521	0.882	0.875	7.59512e-09	0	Naive-like Tregs	CD37
1.02964e-13	0.611551	0.633	0.604	8.10574e-09	0	Naive-like Tregs	RNASET2
1.17002e-13	0.691327	0.547	0.499	9.21086e-09	0	Naive-like Tregs	RCAN3
1.22489e-13	0.517896	0.625	0.584	9.64283e-09	0	Naive-like Tregs	ARHGEF1
1.55948e-13	1.10096	0.301	0.213	1.22768e-08	0	Naive-like Tregs	TMEM63A
1.88801e-13	0.478843	0.793	0.771	1.48632e-08	0	Naive-like Tregs	TBC1D10C
2.82546e-13	0.841312	0.428	0.355	2.22432e-08	0	Naive-like Tregs	SOD2
5.05639e-13	0.685455	0.546	0.482	3.9806e-08	0	Naive-like Tregs	PLP2
6.34889e-13	0.468204	0.686	0.643	4.9981e-08	0	Naive-like Tregs	TGFB1
8.25732e-13	1.39499	0.251	0.167	6.50049e-08	0	Naive-like Tregs	LEF1
1.27402e-12	0.565109	0.666	0.632	1.00296e-07	0	Naive-like Tregs	PPP2R5C
1.56141e-12	0.758349	0.441	0.37	1.22921e-07	0	Naive-like Tregs	NTAN1
2.07346e-12	0.36112	0.946	0.941	1.63231e-07	0	Naive-like Tregs	UCP2
2.67003e-12	0.679614	0.585	0.547	2.10196e-07	0	Naive-like Tregs	PIH1D1
3.21709e-12	0.708657	0.522	0.461	2.53263e-07	0	Naive-like Tregs	ELK3
3.569e-12	0.746639	0.498	0.445	2.80966e-07	0	Naive-like Tregs	PPP1R35
4.45606e-12	0.250178	0.979	0.981	3.50799e-07	0	Naive-like Tregs	MYL12B
4.81927e-12	0.459442	0.724	0.7	3.79392e-07	0	Naive-like Tregs	TBCB
7.35556e-12	0.543248	0.698	0.679	5.79059e-07	0	Naive-like Tregs	IQGAP2
8.84797e-12	0.448622	0.718	0.695	6.96547e-07	0	Naive-like Tregs	PRMT2
1.12751e-11	0.343849	0.88	0.884	8.87621e-07	0	Naive-like Tregs	TRAF3IP3
1.23774e-11	0.258755	0.997	0.996	9.74402e-07	0	Naive-like Tregs	FTH1
1.65354e-11	0.334145	0.884	0.884	1.30174e-06	0	Naive-like Tregs	SKAP1
1.8944e-11	0.696776	0.37	0.283	1.49135e-06	0	Naive-like Tregs	SAMD3
2.08554e-11	1.15123	0.284	0.199	1.64182e-06	0	Naive-like Tregs	GZMK
2.64697e-11	1.05899	0.293	0.212	2.0838e-06	0	Naive-like Tregs	GPR155
3.02042e-11	0.546796	0.572	0.527	2.37779e-06	0	Naive-like Tregs	MYO1G
3.47562e-11	0.642578	0.499	0.433	2.73615e-06	0	Naive-like Tregs	GLIPR2
4.41632e-11	0.452417	0.812	0.819	3.4767e-06	0	Naive-like Tregs	SCAND1
6.39157e-11	0.391205	0.883	0.874	5.0317e-06	0	Naive-like Tregs	JPT1
8.22598e-11	0.913912	0.315	0.239	6.47582e-06	0	Naive-like Tregs	TRAK2
9.9714e-11	0.463227	0.703	0.684	7.84988e-06	0	Naive-like Tregs	CDKN1B
1.24249e-10	1.06872	0.293	0.217	9.78138e-06	0	Naive-like Tregs	ITGB7
1.47216e-10	0.586664	0.466	0.409	1.15894e-05	0	Naive-like Tregs	EHD1
1.59669e-10	0.860552	0.284	0.204	1.25698e-05	0	Naive-like Tregs	CALCOCO1
1.8099e-10	0.357891	0.848	0.841	1.42483e-05	0	Naive-like Tregs	FCMR
1.991e-10	0.564338	0.588	0.559	1.56739e-05	0	Naive-like Tregs	KRAS
2.36043e-10	0.370175	0.875	0.868	1.85823e-05	0	Naive-like Tregs	CD247
3.62995e-10	0.395564	0.702	0.672	2.85764e-05	0	Naive-like Tregs	ANXA11
4.47706e-10	0.515907	0.59	0.558	3.52452e-05	0	Naive-like Tregs	RNPEPL1
5.00064e-10	0.62072	0.505	0.462	3.9367e-05	0	Naive-like Tregs	PPP1R10
6.99317e-10	0.413109	0.724	0.705	5.5053e-05	0	Naive-like Tregs	RASGRP1
7.50781e-10	0.455267	0.679	0.663	5.91045e-05	0	Naive-like Tregs	RSRP1
8.03903e-10	0.48714	0.614	0.595	6.32865e-05	0	Naive-like Tregs	PCSK7
8.9283e-10	0.560392	0.46	0.399	7.02871e-05	0	Naive-like Tregs	SYTL1
1.08548e-09	0.709392	0.451	0.403	8.54531e-05	0	Naive-like Tregs	PACS1
1.11692e-09	0.561407	0.639	0.628	8.79286e-05	0	Naive-like Tregs	EMB
1.23162e-09	0.421101	0.685	0.683	9.69583e-05	0	Naive-like Tregs	OCIAD2
2.03497e-09	0.412916	0.787	0.785	0.000160201	0	Naive-like Tregs	BCL11B
2.31028e-09	0.693076	0.356	0.289	0.000181874	0	Naive-like Tregs	TOB1
2.71286e-09	0.365719	0.783	0.79	0.000213567	0	Naive-like Tregs	NSD3
3.3207e-09	0.302685	0.651	0.629	0.000261419	0	Naive-like Tregs	HMGB2
3.38017e-09	0.706891	0.524	0.489	0.000266101	0	Naive-like Tregs	CNTRL
3.94765e-09	0.696033	0.411	0.359	0.000310775	0	Naive-like Tregs	MGST3
4.39885e-09	0.800778	0.301	0.231	0.000346295	0	Naive-like Tregs	SLCO3A1
5.0176e-09	0.411521	0.668	0.65	0.000395005	0	Naive-like Tregs	CNN2
5.72212e-09	0.903315	0.275	0.206	0.000450468	0	Naive-like Tregs	C15orf61
6.32212e-09	0.333557	0.842	0.82	0.000497702	0	Naive-like Tregs	SLFN5
6.77843e-09	0.629196	0.289	0.22	0.000533625	0	Naive-like Tregs	TAGAP
6.99227e-09	0.359257	0.853	0.875	0.000550459	0	Naive-like Tregs	NICOL1
9.70347e-09	0.563393	0.499	0.457	0.000763896	0	Naive-like Tregs	DGKA
1.01836e-08	0.462215	0.609	0.598	0.000801693	0	Naive-like Tregs	KLF13
1.05698e-08	0.589298	0.787	0.793	0.000832097	0	Naive-like Tregs	TPR
1.16048e-08	0.397497	0.755	0.757	0.000913577	0	Naive-like Tregs	SF1
1.38762e-08	0.74275	0.423	0.378	0.00109239	0	Naive-like Tregs	DYNLRB1
2.12153e-08	0.759445	0.419	0.374	0.00167016	0	Naive-like Tregs	SVBP
2.27224e-08	0.477083	0.565	0.525	0.0017888	0	Naive-like Tregs	MCUB
2.54422e-08	0.560564	0.521	0.475	0.00200291	0	Naive-like Tregs	MBP
2.55056e-08	0.405212	0.705	0.684	0.00200791	0	Naive-like Tregs	GPR183
2.6011e-08	0.548752	0.683	0.664	0.00204769	0	Naive-like Tregs	CCDC167
3.28938e-08	0.784165	0.347	0.29	0.00258953	0	Naive-like Tregs	TMEM238
3.7232e-08	0.68402	0.451	0.422	0.00293105	0	Naive-like Tregs	SSBP4
3.8342e-08	0.558386	0.591	0.581	0.00301843	0	Naive-like Tregs	MIAT
3.92439e-08	0.79236	0.271	0.207	0.00308944	0	Naive-like Tregs	TCP11L2
3.94096e-08	0.466639	0.644	0.645	0.00310248	0	Naive-like Tregs	U2SURP
4.31199e-08	0.462331	0.555	0.534	0.00339457	0	Naive-like Tregs	STK10
4.75951e-08	0.494163	0.697	0.687	0.00374687	0	Naive-like Tregs	RESF1
5.31216e-08	0.575466	0.435	0.386	0.00418195	0	Naive-like Tregs	RAB29
5.94489e-08	0.556618	0.466	0.427	0.00468005	0	Naive-like Tregs	MAZ
5.97998e-08	0.313067	0.782	0.788	0.00470768	0	Naive-like Tregs	ACAP1
6.26655e-08	0.654556	0.276	0.205	0.00493328	0	Naive-like Tregs	CEBPD
6.52316e-08	0.475291	0.575	0.544	0.00513529	0	Naive-like Tregs	TNRC6B
6.62129e-08	0.387465	0.685	0.687	0.00521255	0	Naive-like Tregs	MPHOSPH8
6.77193e-08	0.714303	0.46	0.431	0.00533114	0	Naive-like Tregs	WASH9P-ENSG00000310527
7.02205e-08	0.852002	0.262	0.201	0.00552804	0	Naive-like Tregs	DYNLT2B
7.6237e-08	0.331692	0.77	0.775	0.00600168	0	Naive-like Tregs	SYF2
7.73529e-08	0.57809	0.722	0.732	0.00608953	0	Naive-like Tregs	YWHAH
7.82981e-08	0.771154	0.29	0.226	0.00616394	0	Naive-like Tregs	TCF7
9.98601e-08	0.27264	0.875	0.905	0.00786138	0	Naive-like Tregs	PCBP1
1.07421e-07	0.591586	0.443	0.405	0.00845664	0	Naive-like Tregs	NLRP1
1.15993e-07	0.564732	0.699	0.69	0.0091314	0	Naive-like Tregs	TALAM1
1.20339e-07	0.632363	0.499	0.475	0.00947358	0	Naive-like Tregs	ICAM2
1.31664e-07	0.396759	0.935	0.945	0.0103651	0	Naive-like Tregs	TRBC2
2.11912e-07	0.980554	0.251	0.194	0.0166826	0	Naive-like Tregs	CEP78
2.13808e-07	0.415145	0.612	0.612	0.0168318	0	Naive-like Tregs	CDC42SE1
2.53624e-07	0.388187	0.696	0.675	0.0199663	0	Naive-like Tregs	C12orf75
5.23198e-07	0.682186	0.407	0.368	0.0411883	0	Naive-like Tregs	ODF2L
5.41663e-07	0.605624	0.422	0.388	0.0426419	0	Naive-like Tregs	TRABD
5.90612e-07	0.416411	0.866	0.88	0.0464954	0	Naive-like Tregs	LRRFIP1
7.83793e-07	0.388622	0.628	0.628	0.0617033	0	Naive-like Tregs	DDX6
8.28503e-07	0.483779	0.508	0.472	0.065223	0	Naive-like Tregs	CAPN2
1.01125e-06	0.39657	0.647	0.649	0.0796099	0	Naive-like Tregs	GNB2
1.27039e-06	0.351629	0.735	0.741	0.10001	0	Naive-like Tregs	ANKRD12
1.52021e-06	0.356961	0.629	0.631	0.119677	0	Naive-like Tregs	FAS
1.53838e-06	0.883532	0.251	0.201	0.121108	0	Naive-like Tregs	WDR54
1.91284e-06	0.325601	0.716	0.714	0.150586	0	Naive-like Tregs	AKAP9
2.36503e-06	0.67521	0.327	0.279	0.186185	0	Naive-like Tregs	NMT2
2.8104e-06	0.719055	0.367	0.327	0.221246	0	Naive-like Tregs	DDX39B
3.04118e-06	0.253227	0.996	0.998	0.239414	0	Naive-like Tregs	SRP14
3.06131e-06	0.522484	0.274	0.214	0.240998	0	Naive-like Tregs	HERC5
3.34728e-06	0.261589	0.897	0.905	0.263511	0	Naive-like Tregs	CD53
3.37016e-06	0.626945	0.319	0.274	0.265313	0	Naive-like Tregs	DCK
3.64378e-06	0.392423	0.626	0.622	0.286853	0	Naive-like Tregs	CASP8
3.66471e-06	0.344891	0.732	0.742	0.2885	0	Naive-like Tregs	RCSD1
4.74499e-06	0.599448	0.499	0.475	0.373545	0	Naive-like Tregs	RGCC
8.01131e-06	0.254185	0.921	0.945	0.630682	0	Naive-like Tregs	TXN
8.47216e-06	0.729684	0.298	0.256	0.666962	0	Naive-like Tregs	CBLL1
1.05684e-05	0.587633	0.36	0.323	0.831987	0	Naive-like Tregs	ILRUN
1.10175e-05	0.400031	0.534	0.516	0.867342	0	Naive-like Tregs	ATP2B4
1.15679e-05	0.6874	0.306	0.262	0.910672	0	Naive-like Tregs	UBL3
1.28158e-05	0.610146	0.386	0.354	1	0	Naive-like Tregs	CCDC82
1.30642e-05	0.255388	0.805	0.831	1	0	Naive-like Tregs	OPTN
1.38743e-05	0.290079	0.732	0.758	1	0	Naive-like Tregs	WASF2
1.47398e-05	0.665198	0.345	0.311	1	0	Naive-like Tregs	SLC39A10
1.4793e-05	0.438553	0.54	0.527	1	0	Naive-like Tregs	TES
1.59111e-05	0.552158	0.463	0.434	1	0	Naive-like Tregs	PIM1
1.61988e-05	0.539779	0.387	0.354	1	0	Naive-like Tregs	ADGRE5
1.68338e-05	0.287365	0.734	0.746	1	0	Naive-like Tregs	IK
1.96837e-05	0.744256	0.315	0.277	1	0	Naive-like Tregs	TXLNGY-ENSG00000291033
2.256e-05	0.692785	0.278	0.236	1	0	Naive-like Tregs	TNFAIP8L2
3.1091e-05	0.606193	0.342	0.304	1	0	Naive-like Tregs	PLEC
3.22693e-05	0.590755	0.321	0.282	1	0	Naive-like Tregs	RGS14
3.47624e-05	0.677141	0.283	0.243	1	0	Naive-like Tregs	CNST
3.88794e-05	0.492602	0.478	0.46	1	0	Naive-like Tregs	ZBTB7A
4.25604e-05	0.253469	0.899	0.938	1	0	Naive-like Tregs	IGKC
4.65321e-05	0.766359	0.26	0.22	1	0	Naive-like Tregs	CHST7
5.14958e-05	0.41266	0.535	0.532	1	0	Naive-like Tregs	ARHGAP25
5.48104e-05	0.513468	0.452	0.433	1	0	Naive-like Tregs	FTX
5.72785e-05	0.371423	0.573	0.577	1	0	Naive-like Tregs	NHERF1
5.85441e-05	0.255821	0.821	0.836	1	0	Naive-like Tregs	N4BP2L2
5.98558e-05	0.688818	0.286	0.247	1	0	Naive-like Tregs	CEP164
6.55652e-05	0.314122	0.676	0.713	1	0	Naive-like Tregs	CCDC107
6.73344e-05	0.419258	0.554	0.553	1	0	Naive-like Tregs	CCNL1
7.01745e-05	0.314289	0.757	0.776	1	0	Naive-like Tregs	CIB1
7.33749e-05	0.597106	0.41	0.384	1	0	Naive-like Tregs	NPDC1
7.64353e-05	0.323902	0.526	0.512	1	0	Naive-like Tregs	OGDH
7.97782e-05	0.702428	0.518	0.502	1	0	Naive-like Tregs	EVA1B
8.02972e-05	0.413207	0.539	0.542	1	0	Naive-like Tregs	ARHGAP45
8.66965e-05	0.505099	0.51	0.515	1	0	Naive-like Tregs	GRK6
9.22948e-05	0.339205	0.592	0.592	1	0	Naive-like Tregs	RTN4
9.96385e-05	0.848064	0.256	0.221	1	0	Naive-like Tregs	PPP1R15A
0.000100749	0.283189	0.739	0.759	1	0	Naive-like Tregs	SELENOW
0.000102173	0.341865	0.572	0.574	1	0	Naive-like Tregs	VAMP2
0.000103573	0.448499	0.54	0.541	1	0	Naive-like Tregs	PSIP1
0.000108141	0.43977	0.492	0.489	1	0	Naive-like Tregs	IGLC2
0.000110828	0.318516	0.54	0.522	1	0	Naive-like Tregs	ADD3
0.000112696	0.476992	0.453	0.439	1	0	Naive-like Tregs	CCDC66
0.000135488	0.349773	0.549	0.557	1	0	Naive-like Tregs	SRPK2
0.000150265	0.542074	0.397	0.379	1	0	Naive-like Tregs	SPSB3
0.000198941	0.436459	0.524	0.528	1	0	Naive-like Tregs	NIBAN1
0.000212141	0.428516	0.592	0.591	1	0	Naive-like Tregs	ATP13A3
0.000218689	0.382789	0.422	0.402	1	0	Naive-like Tregs	TSPAN14
0.000230093	0.291626	0.653	0.671	1	0	Naive-like Tregs	CAPNS1
0.000232791	0.484172	0.413	0.404	1	0	Naive-like Tregs	DARS1
0.000292955	0.537606	0.472	0.462	1	0	Naive-like Tregs	DDHD1
0.000296267	0.653145	0.303	0.276	1	0	Naive-like Tregs	TBCC
0.000311892	0.448039	0.441	0.428	1	0	Naive-like Tregs	CCDC69
0.000320067	0.551086	0.396	0.373	1	0	Naive-like Tregs	FOXP1
0.000335625	0.509719	0.398	0.379	1	0	Naive-like Tregs	RAP2B
0.000356002	0.562822	0.346	0.321	1	0	Naive-like Tregs	CMTM7
0.000375739	0.631375	0.276	0.242	1	0	Naive-like Tregs	BNIP3L
0.000410211	0.592338	0.339	0.326	1	0	Naive-like Tregs	MAP7D1
0.000440884	0.405244	0.567	0.58	1	0	Naive-like Tregs	BIN1
0.00045383	0.473408	0.394	0.373	1	0	Naive-like Tregs	RNF166
0.000468036	0.623979	0.268	0.234	1	0	Naive-like Tregs	SGTB
0.000490995	0.746163	0.269	0.24	1	0	Naive-like Tregs	CNPPD1
0.000526912	0.255357	0.699	0.722	1	0	Naive-like Tregs	SPTAN1
0.000535071	0.635778	0.379	0.364	1	0	Naive-like Tregs	OAS1
0.000556336	0.328748	0.682	0.726	1	0	Naive-like Tregs	KIF2A
0.000557416	0.361483	0.617	0.646	1	0	Naive-like Tregs	CTSS
0.000570245	0.415442	0.441	0.43	1	0	Naive-like Tregs	LNPEP
0.000650721	0.665121	0.286	0.261	1	0	Naive-like Tregs	SLC2A4RG
0.000670532	0.460895	0.421	0.412	1	0	Naive-like Tregs	HECTD1
0.000748596	0.287638	0.609	0.617	1	0	Naive-like Tregs	TIMP1
0.000813445	0.447425	0.379	0.359	1	0	Naive-like Tregs	PYM1
0.00082496	0.705414	0.292	0.271	1	0	Naive-like Tregs	NAAA
0.000831973	0.568605	0.395	0.391	1	0	Naive-like Tregs	ATP1A1
0.000833875	0.269064	0.732	0.774	1	0	Naive-like Tregs	CHASERR
0.000873012	0.318683	0.823	0.855	1	0	Naive-like Tregs	RPS27L
0.000947716	0.343149	0.528	0.53	1	0	Naive-like Tregs	ATM
0.00107827	0.364744	0.534	0.536	1	0	Naive-like Tregs	SEPTIN9
0.00110021	0.312428	0.572	0.579	1	0	Naive-like Tregs	CYTH1
0.00122788	0.44441	0.536	0.548	1	0	Naive-like Tregs	SAMD9
0.00127581	0.698095	0.262	0.237	1	0	Naive-like Tregs	RBM41
0.00132321	0.306458	0.779	0.794	1	0	Naive-like Tregs	IRF1
0.00139236	0.386168	0.47	0.476	1	0	Naive-like Tregs	CUL3
0.00141298	0.448375	0.416	0.404	1	0	Naive-like Tregs	CLK1
0.00143978	0.498981	0.441	0.442	1	0	Naive-like Tregs	LAX1
0.00147165	0.612692	0.361	0.355	1	0	Naive-like Tregs	RTN3
0.00149832	0.499765	0.408	0.4	1	0	Naive-like Tregs	SLC38A2
0.00154836	0.513482	0.313	0.29	1	0	Naive-like Tregs	RNF125
0.00157343	0.255991	0.718	0.767	1	0	Naive-like Tregs	UBE2B
0.0016576	0.313258	0.49	0.478	1	0	Naive-like Tregs	UTRN
0.00175065	0.417975	0.406	0.39	1	0	Naive-like Tregs	PAG1
0.00181118	0.271643	0.699	0.737	1	0	Naive-like Tregs	DAZAP2
0.00206253	0.588529	0.274	0.251	1	0	Naive-like Tregs	KIFAP3
0.00220092	0.382372	0.457	0.459	1	0	Naive-like Tregs	DOCK11
0.00257304	0.41276	0.458	0.469	1	0	Naive-like Tregs	STAT5B
0.00271557	0.44965	0.414	0.411	1	0	Naive-like Tregs	CCND3
0.00283241	0.254642	0.565	0.598	1	0	Naive-like Tregs	ORMDL1
0.00286929	0.29917	0.579	0.592	1	0	Naive-like Tregs	NKTR
0.00289559	0.415072	0.452	0.461	1	0	Naive-like Tregs	CRBN
0.00305536	0.554864	0.292	0.272	1	0	Naive-like Tregs	PCMTD1
0.00319697	0.640378	0.251	0.226	1	0	Naive-like Tregs	MTHFS
0.00332086	0.605686	0.265	0.242	1	0	Naive-like Tregs	AIDA
0.00343792	0.596464	0.336	0.328	1	0	Naive-like Tregs	SRSF8
0.00356427	0.517482	0.302	0.283	1	0	Naive-like Tregs	ATP8B2
0.0036818	0.298142	0.563	0.577	1	0	Naive-like Tregs	NECAP2
0.00379276	0.54437	0.315	0.301	1	0	Naive-like Tregs	TRIM14
0.0038554	0.442651	0.435	0.445	1	0	Naive-like Tregs	RNF126
0.00386574	0.264062	0.571	0.586	1	0	Naive-like Tregs	REXO2
0.00388271	0.371416	0.488	0.504	1	0	Naive-like Tregs	RAB11A
0.00394839	0.527378	0.331	0.319	1	0	Naive-like Tregs	MOB2
0.00419419	0.409642	0.422	0.42	1	0	Naive-like Tregs	SIGIRR
0.00427775	0.526941	0.393	0.388	1	0	Naive-like Tregs	GDE1
0.00443533	0.328493	0.451	0.451	1	0	Naive-like Tregs	SARS1
0.00444481	0.271173	0.48	0.48	1	0	Naive-like Tregs	KDSR
0.00472069	0.320321	0.432	0.421	1	0	Naive-like Tregs	DSTN
0.0047641	0.478995	0.319	0.303	1	0	Naive-like Tregs	CREBRF
0.00506787	0.254554	0.686	0.708	1	0	Naive-like Tregs	PYCARD
0.00513531	0.440997	0.326	0.306	1	0	Naive-like Tregs	CORO7
0.00518972	0.427565	0.364	0.35	1	0	Naive-like Tregs	DIP2A
0.00564876	0.391398	0.449	0.46	1	0	Naive-like Tregs	CYB5B
0.00569355	0.474615	0.361	0.348	1	0	Naive-like Tregs	TRIM22
0.00576685	0.510624	0.367	0.362	1	0	Naive-like Tregs	SPTBN1
0.00583295	0.465875	0.46	0.468	1	0	Naive-like Tregs	SPAG9
0.00584407	0.281726	0.539	0.558	1	0	Naive-like Tregs	RECQL
0.00599624	0.457425	0.347	0.34	1	0	Naive-like Tregs	CHIC2
0.00612917	0.361307	0.522	0.548	1	0	Naive-like Tregs	NABP1
0.0063757	0.510949	0.339	0.332	1	0	Naive-like Tregs	NCK1
0.00690626	0.343007	0.468	0.478	1	0	Naive-like Tregs	DGKZ
0.00697681	0.309909	0.43	0.422	1	0	Naive-like Tregs	CYP20A1
0.00712006	0.336699	0.467	0.475	1	0	Naive-like Tregs	HTATIP2
0.00716872	0.275514	0.534	0.562	1	0	Naive-like Tregs	ADH5
0.00739538	0.430899	0.37	0.364	1	0	Naive-like Tregs	MRFAP1L1
0.00751032	0.545383	0.293	0.272	1	0	Naive-like Tregs	ENSG00000273445
0.00751254	0.266666	0.682	0.701	1	0	Naive-like Tregs	RSRC2
0.0075575	0.557534	0.292	0.278	1	0	Naive-like Tregs	ZNRF2
0.00803602	0.272942	0.644	0.692	1	0	Naive-like Tregs	CHURC1
0.00852824	0.397122	0.307	0.292	1	0	Naive-like Tregs	CENPK
0.00878543	0.709513	0.263	0.25	1	0	Naive-like Tregs	COMTD1
0.00885267	0.377244	0.504	0.528	1	0	Naive-like Tregs	OSBPL8
0.00909487	0.293365	0.471	0.475	1	0	Naive-like Tregs	RGS19
0.00954722	0.453278	0.422	0.429	1	0	Naive-like Tregs	TRIM38
0.00956645	0.268215	0.551	0.54	1	0	Naive-like Tregs	EVI2B
0.00959623	0.6056	0.284	0.269	1	0	Naive-like Tregs	LINC00342
0.00970914	0.471965	0.409	0.409	1	0	Naive-like Tregs	ENSG00000291149
2.68489e-140	1.24905	0.991	0.931	2.11366e-135	1	Suppressive Tregs	TNFRSF1B
3.39737e-140	1.72522	0.964	0.804	2.67454e-135	1	Suppressive Tregs	TNFRSF4
3.47596e-139	1.55702	0.954	0.804	2.73641e-134	1	Suppressive Tregs	BATF
7.96625e-137	1.7444	0.885	0.609	6.27135e-132	1	Suppressive Tregs	CTLA4
1.89928e-125	1.7656	0.906	0.695	1.49519e-120	1	Suppressive Tregs	IL2RA
1.08026e-100	1.54972	0.896	0.702	8.50421e-96	1	Suppressive Tregs	LAG3
6.77447e-100	0.892922	0.998	0.986	5.33313e-95	1	Suppressive Tregs	CD2
3.89873e-99	1.12751	0.969	0.882	3.06924e-94	1	Suppressive Tregs	TNFRSF18
1.25243e-90	1.49439	0.797	0.529	9.8596e-86	1	Suppressive Tregs	LINC01943
8.35116e-81	2.12147	0.532	0.247	6.57437e-76	1	Suppressive Tregs	TNIP3
8.82995e-78	1.11242	0.89	0.699	6.95129e-73	1	Suppressive Tregs	PTMS
1.07053e-77	1.46712	0.704	0.426	8.42763e-73	1	Suppressive Tregs	ICOS
4.4973e-73	0.954528	0.952	0.839	3.54045e-68	1	Suppressive Tregs	CTSC
1.24354e-68	1.67903	0.488	0.216	9.78967e-64	1	Suppressive Tregs	MICAL2
6.9371e-66	0.840621	0.992	0.982	5.46116e-61	1	Suppressive Tregs	SRGN
7.24068e-66	0.96312	0.916	0.805	5.70015e-61	1	Suppressive Tregs	PKM
2.28202e-65	2.01695	0.356	0.113	1.7965e-60	1	Suppressive Tregs	AKAP5
2.75281e-63	1.43322	0.539	0.261	2.16712e-58	1	Suppressive Tregs	LAYN
5.14499e-62	1.05364	0.841	0.658	4.05034e-57	1	Suppressive Tregs	DNPH1
3.51637e-59	1.66496	0.438	0.191	2.76823e-54	1	Suppressive Tregs	TNFRSF9
5.658e-59	1.13858	0.816	0.614	4.4542e-54	1	Suppressive Tregs	TBC1D4
1.90577e-58	0.946759	0.967	0.929	1.5003e-53	1	Suppressive Tregs	HSP90AB1
2.60187e-57	1.36206	0.604	0.35	2.04829e-52	1	Suppressive Tregs	SOCAR
1.41987e-51	1.63604	0.656	0.431	1.11777e-46	1	Suppressive Tregs	ODC1
1.28524e-50	1.83931	0.331	0.121	1.0118e-45	1	Suppressive Tregs	MZB1
7.75261e-50	0.788153	0.914	0.768	6.10317e-45	1	Suppressive Tregs	MAF
1.08317e-49	0.721719	0.961	0.895	8.52717e-45	1	Suppressive Tregs	TIGIT
1.72075e-49	0.627327	0.977	0.932	1.35464e-44	1	Suppressive Tregs	GBP2
1.37287e-48	0.700301	0.886	0.771	1.08078e-43	1	Suppressive Tregs	HMGN1
7.7141e-47	1.97147	0.376	0.168	6.07285e-42	1	Suppressive Tregs	LGMN
9.73125e-47	1.00303	0.689	0.467	7.66083e-42	1	Suppressive Tregs	CXCR6
1.22895e-46	1.05351	0.712	0.541	9.67476e-42	1	Suppressive Tregs	RANBP1
2.33688e-46	0.883892	0.975	0.93	1.83968e-41	1	Suppressive Tregs	SAT1
3.18267e-45	1.13841	0.497	0.264	2.50552e-40	1	Suppressive Tregs	GADD45A
2.07691e-44	1.05527	0.624	0.401	1.63503e-39	1	Suppressive Tregs	SIRPG
5.49145e-44	0.956132	0.821	0.681	4.32309e-39	1	Suppressive Tregs	CALR
7.18162e-44	0.357431	1	1	5.65366e-39	1	Suppressive Tregs	ATP5F1E
9.99925e-40	0.706803	0.853	0.718	7.87181e-35	1	Suppressive Tregs	FOXP3
1.91597e-38	1.06583	0.495	0.28	1.50833e-33	1	Suppressive Tregs	DDIT4
1.06818e-37	0.85322	0.689	0.494	8.40914e-33	1	Suppressive Tregs	IL2RB
4.02643e-37	0.944889	0.637	0.446	3.16977e-32	1	Suppressive Tregs	CREM
4.67991e-37	0.903907	0.791	0.669	3.68421e-32	1	Suppressive Tregs	PGAM1
8.97363e-37	0.82863	0.66	0.468	7.0644e-32	1	Suppressive Tregs	HDAC7
1.94888e-35	1.77787	0.349	0.171	1.53423e-30	1	Suppressive Tregs	IGHM
5.37094e-35	1.32667	0.37	0.182	4.22822e-30	1	Suppressive Tregs	SLC27A2
6.7938e-34	0.739457	0.751	0.597	5.34835e-29	1	Suppressive Tregs	PDIA6
7.88988e-34	1.08363	0.52	0.318	6.21123e-29	1	Suppressive Tregs	HIF1A
2.44155e-33	0.663742	0.875	0.743	1.92209e-28	1	Suppressive Tregs	CACYBP
2.56946e-33	0.53189	0.933	0.867	2.02278e-28	1	Suppressive Tregs	HNRNPA1
2.79989e-33	0.818535	0.803	0.676	2.20418e-28	1	Suppressive Tregs	HSP90B1
7.16983e-33	0.505886	0.979	0.962	5.64437e-28	1	Suppressive Tregs	NPM1
3.70285e-31	1.23656	0.393	0.213	2.91503e-26	1	Suppressive Tregs	CSF1
1.22182e-30	0.875692	0.746	0.598	9.61869e-26	1	Suppressive Tregs	CCND2
1.3705e-30	0.449083	0.965	0.927	1.07891e-25	1	Suppressive Tregs	PARK7
2.66008e-30	0.772678	0.642	0.453	2.09412e-25	1	Suppressive Tregs	SNX9
9.68553e-30	1.07992	0.38	0.204	7.62484e-25	1	Suppressive Tregs	INPP5F
1.52279e-29	0.730668	0.688	0.506	1.1988e-24	1	Suppressive Tregs	SH2D2A
8.68108e-29	1.33999	0.308	0.15	6.83409e-24	1	Suppressive Tregs	SERPINE2
1.59048e-28	0.829336	0.577	0.396	1.25209e-23	1	Suppressive Tregs	FURIN
1.64399e-28	0.462066	0.93	0.869	1.29422e-23	1	Suppressive Tregs	HNRNPA3
2.72813e-28	0.502348	0.934	0.893	2.1477e-23	1	Suppressive Tregs	ATP5MC3
1.78912e-27	0.855177	0.504	0.32	1.40847e-22	1	Suppressive Tregs	IL12RB2
3.83363e-27	1.02752	0.357	0.193	3.01799e-22	1	Suppressive Tregs	HPSE
4.86852e-27	1.25118	0.325	0.167	3.83269e-22	1	Suppressive Tregs	CD70
8.54344e-27	0.860949	0.484	0.303	6.72573e-22	1	Suppressive Tregs	ETV7
1.37277e-26	0.533456	0.882	0.773	1.0807e-21	1	Suppressive Tregs	FKBP1A
1.59213e-26	0.676052	0.752	0.598	1.25339e-21	1	Suppressive Tregs	UBALD2
1.72111e-26	1.19007	0.26	0.115	1.35493e-21	1	Suppressive Tregs	TRIB1
2.94042e-26	0.78413	0.725	0.584	2.31482e-21	1	Suppressive Tregs	TYMP
3.11788e-26	0.727842	0.857	0.777	2.45452e-21	1	Suppressive Tregs	LBH
4.08418e-26	1.28773	0.7	0.592	3.21523e-21	1	Suppressive Tregs	CD7
5.60054e-26	0.528416	0.854	0.773	4.40897e-21	1	Suppressive Tregs	HNRNPM
1.55557e-25	0.743589	0.523	0.343	1.22461e-20	1	Suppressive Tregs	TRAF3
3.53622e-25	0.682933	0.792	0.678	2.78386e-20	1	Suppressive Tregs	SEC11C
4.23423e-25	1.2249	0.28	0.139	3.33335e-20	1	Suppressive Tregs	TESC
7.14913e-25	0.324271	1	1	5.62808e-20	1	Suppressive Tregs	ACTB
7.57246e-25	0.756412	0.553	0.379	5.96134e-20	1	Suppressive Tregs	ZNRF1
8.01625e-25	1.28059	0.262	0.124	6.31071e-20	1	Suppressive Tregs	SLC7A5
1.07707e-24	0.591822	0.857	0.751	8.47915e-20	1	Suppressive Tregs	STK17B
1.23135e-24	0.726629	0.653	0.498	9.69371e-20	1	Suppressive Tregs	PRDM1
1.47163e-24	0.556615	0.817	0.69	1.15852e-19	1	Suppressive Tregs	PTPN7
2.29774e-24	0.675436	0.551	0.384	1.80887e-19	1	Suppressive Tregs	MT1E
1.1728e-23	0.648143	0.784	0.656	9.23273e-19	1	Suppressive Tregs	CD4
2.06373e-23	0.484467	0.85	0.741	1.62465e-18	1	Suppressive Tregs	RAP1A
2.35593e-23	1.15403	0.396	0.247	1.85468e-18	1	Suppressive Tregs	ARID5A
2.42165e-23	1.0614	0.359	0.211	1.90642e-18	1	Suppressive Tregs	DUSP4
3.36294e-23	0.455475	0.923	0.882	2.64744e-18	1	Suppressive Tregs	CALM3
3.44742e-23	0.711598	0.554	0.379	2.71394e-18	1	Suppressive Tregs	HAVCR2
4.55063e-23	0.701457	0.567	0.38	3.58244e-18	1	Suppressive Tregs	ADTRP
5.41049e-23	0.552466	0.916	0.869	4.25935e-18	1	Suppressive Tregs	BBLN
5.50873e-23	1.02301	0.325	0.175	4.3367e-18	1	Suppressive Tregs	LYRM4
5.93459e-23	0.98479	0.446	0.296	4.67195e-18	1	Suppressive Tregs	NME1
6.33432e-23	0.995817	0.344	0.193	4.98663e-18	1	Suppressive Tregs	PELI1
9.03544e-23	0.321805	0.999	1	7.11306e-18	1	Suppressive Tregs	IL32
4.3025e-22	0.417701	1	0.999	3.3871e-17	1	Suppressive Tregs	GAPDH
6.29708e-22	0.975109	0.35	0.203	4.95731e-17	1	Suppressive Tregs	SNX10
1.45449e-21	0.747016	0.44	0.282	1.14503e-16	1	Suppressive Tregs	RELB
1.87797e-21	0.671058	0.716	0.585	1.47842e-16	1	Suppressive Tregs	BST2
2.65402e-21	0.612425	0.653	0.498	2.08935e-16	1	Suppressive Tregs	LMAN1
4.32932e-21	0.895249	0.373	0.226	3.40821e-16	1	Suppressive Tregs	PHLDA1
4.63086e-21	0.59485	0.621	0.45	3.6456e-16	1	Suppressive Tregs	PTPRJ
6.49479e-21	0.71584	0.492	0.34	5.11295e-16	1	Suppressive Tregs	ITGAE
7.79534e-21	0.633623	0.613	0.473	6.1368e-16	1	Suppressive Tregs	ATP5MC1
8.9555e-21	0.663918	0.61	0.456	7.05013e-16	1	Suppressive Tregs	SLC3A2
1.0771e-20	1.19778	0.292	0.163	8.47935e-16	1	Suppressive Tregs	ENTPD1
1.28073e-20	1.46745	0.298	0.164	1.00825e-15	1	Suppressive Tregs	LTA
3.29641e-20	1.00707	0.387	0.251	2.59507e-15	1	Suppressive Tregs	PLEK
3.43324e-20	0.478677	0.828	0.724	2.70278e-15	1	Suppressive Tregs	MRPL52
4.02121e-20	0.618884	0.603	0.451	3.16565e-15	1	Suppressive Tregs	FUBP1
8.64196e-20	0.996928	0.308	0.173	6.80329e-15	1	Suppressive Tregs	FAM184A
1.22024e-19	0.903091	0.381	0.243	9.60621e-15	1	Suppressive Tregs	CDK6
2.64788e-19	1.06538	0.319	0.184	2.08452e-14	1	Suppressive Tregs	MAGEH1
2.74815e-19	0.474749	0.942	0.879	2.16345e-14	1	Suppressive Tregs	SLA
4.86108e-19	0.543192	0.728	0.607	3.82684e-14	1	Suppressive Tregs	ATOX1
5.36587e-19	0.969957	0.252	0.131	4.22423e-14	1	Suppressive Tregs	NDFIP2
1.1292e-18	0.505667	0.812	0.73	8.88949e-14	1	Suppressive Tregs	ARPC5L
1.32927e-18	0.520758	0.715	0.591	1.04646e-13	1	Suppressive Tregs	GALM
2.40393e-18	0.326412	0.979	0.959	1.89247e-13	1	Suppressive Tregs	NDUFA4
3.05616e-18	0.505593	0.778	0.682	2.40593e-13	1	Suppressive Tregs	TXNDC17
4.69517e-18	0.861169	0.887	0.824	3.69623e-13	1	Suppressive Tregs	CST7
4.93475e-18	0.712387	0.452	0.307	3.88483e-13	1	Suppressive Tregs	RGS1
4.98848e-18	0.530207	0.925	0.888	3.92713e-13	1	Suppressive Tregs	CARD16
5.22732e-18	0.417295	0.91	0.85	4.11516e-13	1	Suppressive Tregs	PAK2
5.81932e-18	0.415678	0.833	0.748	4.5812e-13	1	Suppressive Tregs	PA2G4
1.44585e-17	0.366895	0.901	0.839	1.13823e-12	1	Suppressive Tregs	ATP5PF
1.52756e-17	0.537974	0.629	0.486	1.20256e-12	1	Suppressive Tregs	DUSP16
1.58261e-17	0.506161	0.548	0.402	1.2459e-12	1	Suppressive Tregs	NAMPT
1.66705e-17	0.435451	0.801	0.71	1.31237e-12	1	Suppressive Tregs	ANP32A
2.55641e-17	0.415158	0.975	0.956	2.01251e-12	1	Suppressive Tregs	CYTOR
3.45316e-17	0.823794	0.331	0.204	2.71847e-12	1	Suppressive Tregs	SOCS1
3.55138e-17	0.516829	0.645	0.505	2.79579e-12	1	Suppressive Tregs	BANF1
3.87021e-17	0.666404	0.594	0.46	3.04678e-12	1	Suppressive Tregs	IGF2R
4.41097e-17	0.624861	0.538	0.399	3.47249e-12	1	Suppressive Tregs	MAP2K3
5.64381e-17	0.493994	0.893	0.844	4.44303e-12	1	Suppressive Tregs	RAN
6.3476e-17	0.358564	0.949	0.916	4.99708e-12	1	Suppressive Tregs	SPOCK2
6.39689e-17	0.347004	0.977	0.962	5.03589e-12	1	Suppressive Tregs	SOD1
7.45005e-17	0.700462	0.347	0.214	5.86498e-12	1	Suppressive Tregs	JAZF1
8.18893e-17	0.39597	0.88	0.797	6.44665e-12	1	Suppressive Tregs	NDUFC2
8.79012e-17	0.841693	0.268	0.148	6.91994e-12	1	Suppressive Tregs	ATP1B1
1.31812e-16	0.642146	0.429	0.287	1.03767e-11	1	Suppressive Tregs	LMNB1
1.38604e-16	0.585517	0.495	0.355	1.09115e-11	1	Suppressive Tregs	ACADVL
1.77568e-16	0.313381	0.997	0.989	1.39789e-11	1	Suppressive Tregs	HSP90AA1
1.79416e-16	0.282913	0.989	0.978	1.41243e-11	1	Suppressive Tregs	HNRNPA2B1
2.40274e-16	0.827013	0.296	0.173	1.89153e-11	1	Suppressive Tregs	NOPCHAP1
2.85853e-16	0.351286	0.89	0.825	2.25035e-11	1	Suppressive Tregs	SEM1
3.02813e-16	0.466714	0.575	0.423	2.38387e-11	1	Suppressive Tregs	PRDX3
3.07867e-16	0.910255	0.281	0.162	2.42365e-11	1	Suppressive Tregs	FAM3C
3.40856e-16	0.681988	0.544	0.414	2.68335e-11	1	Suppressive Tregs	PTTG1
3.96096e-16	0.574878	0.466	0.318	3.11822e-11	1	Suppressive Tregs	TRAF1
4.55957e-16	0.352371	0.797	0.703	3.58948e-11	1	Suppressive Tregs	VCP
5.73514e-16	0.793886	0.27	0.152	4.51493e-11	1	Suppressive Tregs	GK
7.06827e-16	0.470673	0.646	0.512	5.56443e-11	1	Suppressive Tregs	CCT4
1.07525e-15	0.368449	0.967	0.927	8.46478e-11	1	Suppressive Tregs	SERBP1
1.0959e-15	0.632942	0.501	0.366	8.6274e-11	1	Suppressive Tregs	MDFIC
1.12013e-15	0.315746	0.979	0.955	8.81808e-11	1	Suppressive Tregs	ARL6IP5
1.1436e-15	0.411231	0.801	0.72	9.00286e-11	1	Suppressive Tregs	UQCRQ
1.31826e-15	0.606127	0.442	0.302	1.03779e-10	1	Suppressive Tregs	TNFAIP3
2.0027e-15	0.667795	0.523	0.387	1.57661e-10	1	Suppressive Tregs	PTPN11
2.05786e-15	0.367256	0.912	0.83	1.62003e-10	1	Suppressive Tregs	TMEM258
2.57249e-15	0.427476	0.778	0.664	2.02516e-10	1	Suppressive Tregs	SNHG29
2.70389e-15	0.397531	0.87	0.796	2.12861e-10	1	Suppressive Tregs	SNRPB
2.79117e-15	0.473151	0.737	0.638	2.19732e-10	1	Suppressive Tregs	TOP1
3.42296e-15	0.49933	0.673	0.551	2.69469e-10	1	Suppressive Tregs	RUNX3
4.49474e-15	0.782893	0.298	0.18	3.53844e-10	1	Suppressive Tregs	FUOM
4.77487e-15	0.435319	0.841	0.793	3.75897e-10	1	Suppressive Tregs	SPCS1
7.13854e-15	0.770718	0.301	0.185	5.61975e-10	1	Suppressive Tregs	TTC7A
7.7158e-15	0.576879	0.462	0.328	6.07418e-10	1	Suppressive Tregs	GALNT1
1.00317e-14	0.672262	0.286	0.172	7.89738e-10	1	Suppressive Tregs	METRNL
1.1426e-14	0.334649	0.906	0.839	8.99499e-10	1	Suppressive Tregs	C19orf53
1.20189e-14	0.625816	0.545	0.417	9.46175e-10	1	Suppressive Tregs	TSPAN5
1.45899e-14	0.434354	0.811	0.735	1.14858e-09	1	Suppressive Tregs	ANP32E
1.80003e-14	0.408068	0.689	0.57	1.41706e-09	1	Suppressive Tregs	ABCF1
1.86825e-14	0.693696	0.383	0.263	1.47076e-09	1	Suppressive Tregs	MTHFD1
1.92135e-14	0.567773	0.718	0.627	1.51257e-09	1	Suppressive Tregs	HSPD1
2.12936e-14	0.537165	0.456	0.316	1.67632e-09	1	Suppressive Tregs	BCL2
2.63567e-14	0.688983	0.256	0.145	2.07491e-09	1	Suppressive Tregs	PLPP5
3.15909e-14	0.314333	0.948	0.886	2.48696e-09	1	Suppressive Tregs	CD74
3.51934e-14	0.976055	0.446	0.334	2.77056e-09	1	Suppressive Tregs	ACP5
4.29174e-14	0.319255	0.998	1	3.37863e-09	1	Suppressive Tregs	PTMA
4.40553e-14	0.826919	0.726	0.647	3.46821e-09	1	Suppressive Tregs	HMGN2
4.62281e-14	0.732503	0.385	0.263	3.63926e-09	1	Suppressive Tregs	IL21R
4.67216e-14	0.520627	0.525	0.392	3.67811e-09	1	Suppressive Tregs	PHTF2
5.7405e-14	0.579429	0.541	0.424	4.51916e-09	1	Suppressive Tregs	CTSB
5.99813e-14	0.352804	0.804	0.712	4.72197e-09	1	Suppressive Tregs	NDUFC1
6.28573e-14	0.55566	0.663	0.547	4.94838e-09	1	Suppressive Tregs	RPL22L1
7.62556e-14	0.306347	0.949	0.913	6.00314e-09	1	Suppressive Tregs	SET
9.66238e-14	0.512489	0.415	0.28	7.60661e-09	1	Suppressive Tregs	UBE2E3
1.17911e-13	0.483249	0.747	0.63	9.28243e-09	1	Suppressive Tregs	SNRPD1
1.49607e-13	0.533657	0.557	0.447	1.17776e-08	1	Suppressive Tregs	SAMSN1
1.6292e-13	0.514224	0.488	0.353	1.28257e-08	1	Suppressive Tregs	DESI1
2.15295e-13	0.613829	0.319	0.204	1.69489e-08	1	Suppressive Tregs	PXK
2.43455e-13	0.440311	0.602	0.469	1.91658e-08	1	Suppressive Tregs	PRDX6
3.0649e-13	0.320539	0.927	0.873	2.41281e-08	1	Suppressive Tregs	ATP5MF
3.1e-13	0.626535	0.403	0.28	2.44045e-08	1	Suppressive Tregs	SRP68
5.1972e-13	0.296886	0.969	0.944	4.09144e-08	1	Suppressive Tregs	GNAS
5.32532e-13	0.305502	0.834	0.768	4.1923e-08	1	Suppressive Tregs	BZW1
5.52942e-13	0.285349	0.915	0.873	4.35298e-08	1	Suppressive Tregs	CBX3
7.42104e-13	0.523615	0.294	0.183	5.84214e-08	1	Suppressive Tregs	ARHGAP18
8.10877e-13	0.657319	0.315	0.204	6.38355e-08	1	Suppressive Tregs	CALU
8.25478e-13	0.455978	0.735	0.655	6.49849e-08	1	Suppressive Tregs	MRPL33
8.77594e-13	0.440964	0.601	0.481	6.90877e-08	1	Suppressive Tregs	TNIP2
8.82358e-13	0.59822	0.425	0.309	6.94628e-08	1	Suppressive Tregs	ERI1
9.21503e-13	0.321364	0.865	0.814	7.25444e-08	1	Suppressive Tregs	HNRNPC
9.69206e-13	0.461537	0.417	0.288	7.62998e-08	1	Suppressive Tregs	MYL6B
1.01117e-12	0.512738	0.457	0.334	7.96032e-08	1	Suppressive Tregs	ZC3H12D
1.08414e-12	0.494497	0.62	0.503	8.53481e-08	1	Suppressive Tregs	NCOA3
1.11195e-12	0.590748	0.485	0.371	8.75371e-08	1	Suppressive Tregs	LUZP1
1.2556e-12	0.330599	0.909	0.84	9.88462e-08	1	Suppressive Tregs	CKLF
1.28903e-12	0.55644	0.366	0.247	1.01478e-07	1	Suppressive Tregs	TMED3
1.33922e-12	0.473955	0.517	0.39	1.05428e-07	1	Suppressive Tregs	STIP1
1.41379e-12	0.632332	0.344	0.23	1.11299e-07	1	Suppressive Tregs	POP5
1.43816e-12	0.563194	0.393	0.271	1.13218e-07	1	Suppressive Tregs	GGCT
1.65623e-12	0.60925	0.431	0.313	1.30385e-07	1	Suppressive Tregs	SPATS2L
1.68827e-12	0.324727	0.802	0.71	1.32907e-07	1	Suppressive Tregs	SFPQ
1.69974e-12	0.525624	0.616	0.514	1.3381e-07	1	Suppressive Tregs	OSTC
1.70428e-12	0.521363	0.522	0.406	1.34167e-07	1	Suppressive Tregs	LSM5
1.75245e-12	0.61843	0.433	0.316	1.3796e-07	1	Suppressive Tregs	SDF2L1
1.86358e-12	0.612006	0.429	0.311	1.46709e-07	1	Suppressive Tregs	EIF4G1
1.92555e-12	0.780611	0.289	0.184	1.51587e-07	1	Suppressive Tregs	GABPB1
1.94701e-12	0.665285	0.342	0.229	1.53277e-07	1	Suppressive Tregs	NCOR2
3.11509e-12	0.560593	0.637	0.538	2.45233e-07	1	Suppressive Tregs	NASP
3.20818e-12	0.308716	0.906	0.864	2.52561e-07	1	Suppressive Tregs	TPI1
4.3412e-12	0.572575	0.608	0.494	3.41757e-07	1	Suppressive Tregs	APLP2
5.65748e-12	0.694811	0.37	0.26	4.45379e-07	1	Suppressive Tregs	STARD7
5.87367e-12	0.609308	0.283	0.18	4.62398e-07	1	Suppressive Tregs	KIF3B
6.34404e-12	0.390318	0.676	0.558	4.99428e-07	1	Suppressive Tregs	RBM17
6.46222e-12	0.492339	0.426	0.305	5.08732e-07	1	Suppressive Tregs	SELENOH
6.69621e-12	0.302606	0.958	0.935	5.27153e-07	1	Suppressive Tregs	UBB
6.93082e-12	0.420626	0.937	0.897	5.45622e-07	1	Suppressive Tregs	LAPTM5
7.65401e-12	0.525807	0.58	0.464	6.02554e-07	1	Suppressive Tregs	PTPN6
8.20507e-12	0.542894	0.528	0.412	6.45936e-07	1	Suppressive Tregs	HUWE1
9.95501e-12	0.439943	0.472	0.35	7.83699e-07	1	Suppressive Tregs	SAR1B
1.068e-11	0.391742	0.717	0.615	8.40773e-07	1	Suppressive Tregs	PIM2
1.07545e-11	0.60863	0.366	0.258	8.46634e-07	1	Suppressive Tregs	UBASH3B
1.30094e-11	0.37279	0.808	0.722	1.02415e-06	1	Suppressive Tregs	PSMA5
1.4797e-11	0.54209	0.451	0.334	1.16488e-06	1	Suppressive Tregs	RYBP
1.57659e-11	0.324531	0.751	0.657	1.24115e-06	1	Suppressive Tregs	YWHAE
1.70333e-11	0.328393	0.89	0.829	1.34093e-06	1	Suppressive Tregs	NDUFB8
1.74629e-11	0.514472	0.583	0.479	1.37475e-06	1	Suppressive Tregs	C16orf87
1.7547e-11	0.582959	0.356	0.245	1.38137e-06	1	Suppressive Tregs	CKS2
1.83157e-11	0.408054	0.864	0.815	1.44188e-06	1	Suppressive Tregs	GBP5
1.835e-11	0.335819	0.887	0.81	1.44459e-06	1	Suppressive Tregs	EIF3H
1.85631e-11	0.281694	0.999	1	1.46136e-06	1	Suppressive Tregs	CD3D
1.96767e-11	0.476935	0.863	0.804	1.54903e-06	1	Suppressive Tregs	PRELID1
2.05218e-11	0.370038	0.773	0.696	1.61556e-06	1	Suppressive Tregs	ROMO1
2.08535e-11	0.504128	0.502	0.389	1.64167e-06	1	Suppressive Tregs	SNRPA1
2.32937e-11	0.683288	0.293	0.195	1.83377e-06	1	Suppressive Tregs	SRRT
2.57035e-11	0.527737	0.416	0.301	2.02348e-06	1	Suppressive Tregs	BTG3
2.58803e-11	0.5171	0.439	0.323	2.0374e-06	1	Suppressive Tregs	PSMD3
2.94361e-11	0.428454	0.501	0.379	2.31733e-06	1	Suppressive Tregs	PHF19
3.37826e-11	0.443234	0.686	0.565	2.6595e-06	1	Suppressive Tregs	ISCU
3.6533e-11	0.551667	0.37	0.258	2.87602e-06	1	Suppressive Tregs	MAPKAPK3
3.85237e-11	0.302415	0.851	0.775	3.03274e-06	1	Suppressive Tregs	PSMA1
3.9149e-11	0.282465	0.901	0.846	3.08197e-06	1	Suppressive Tregs	NOP10
4.32118e-11	0.429897	0.58	0.483	3.40181e-06	1	Suppressive Tregs	HSPA5
6.61967e-11	0.37862	0.956	0.941	5.21127e-06	1	Suppressive Tregs	RNF213
6.75016e-11	0.49903	0.334	0.225	5.314e-06	1	Suppressive Tregs	TYW3
7.80841e-11	0.487824	0.616	0.506	6.1471e-06	1	Suppressive Tregs	ZFP36L1
7.85848e-11	0.365638	0.732	0.668	6.18651e-06	1	Suppressive Tregs	VDAC1
7.8878e-11	0.510349	0.452	0.34	6.20959e-06	1	Suppressive Tregs	PMVK
9.5719e-11	0.349906	0.781	0.692	7.53538e-06	1	Suppressive Tregs	LSM7
1.07789e-10	0.454243	0.702	0.612	8.48556e-06	1	Suppressive Tregs	UGP2
1.13299e-10	0.715003	0.335	0.237	8.91935e-06	1	Suppressive Tregs	TM2D3
1.22971e-10	0.376442	0.642	0.54	9.68079e-06	1	Suppressive Tregs	SDF4
1.29869e-10	0.551572	0.403	0.299	1.02238e-05	1	Suppressive Tregs	RERE
1.31426e-10	0.490104	0.561	0.467	1.03464e-05	1	Suppressive Tregs	PSMD11
1.38351e-10	0.412087	0.66	0.55	1.08915e-05	1	Suppressive Tregs	LYST
1.39057e-10	0.31871	0.9	0.852	1.09471e-05	1	Suppressive Tregs	PSMB3
1.49172e-10	0.301769	0.901	0.842	1.17434e-05	1	Suppressive Tregs	SEC61B
1.54511e-10	0.780805	0.252	0.162	1.21638e-05	1	Suppressive Tregs	RDH10
1.65999e-10	0.742678	0.298	0.2	1.30681e-05	1	Suppressive Tregs	CDIP1
1.728e-10	0.452167	0.356	0.247	1.36035e-05	1	Suppressive Tregs	NINJ1
1.74922e-10	0.617969	0.45	0.356	1.37705e-05	1	Suppressive Tregs	SMS
1.81041e-10	0.36719	0.695	0.596	1.42523e-05	1	Suppressive Tregs	RAB8B
1.81602e-10	0.596254	0.466	0.361	1.42964e-05	1	Suppressive Tregs	ANKRD10
1.93407e-10	0.57265	0.5	0.395	1.52258e-05	1	Suppressive Tregs	CD82
2.0758e-10	0.490288	0.395	0.286	1.63415e-05	1	Suppressive Tregs	MRPL4
2.35816e-10	0.336798	0.656	0.534	1.85644e-05	1	Suppressive Tregs	ST13
2.42299e-10	0.333862	0.728	0.637	1.90747e-05	1	Suppressive Tregs	SNRPE
3.02781e-10	0.464103	0.597	0.496	2.38361e-05	1	Suppressive Tregs	PMF1
3.27e-10	0.526922	0.374	0.265	2.57427e-05	1	Suppressive Tregs	RHBDD2
3.3215e-10	0.509626	0.472	0.368	2.61482e-05	1	Suppressive Tregs	GSTP1
3.51014e-10	0.426717	0.553	0.443	2.76332e-05	1	Suppressive Tregs	DDOST
3.5726e-10	0.485353	0.465	0.365	2.8125e-05	1	Suppressive Tregs	CIAO1
3.74121e-10	0.362969	0.515	0.387	2.94523e-05	1	Suppressive Tregs	SRA1
3.99509e-10	2.49815	0.252	0.173	3.14509e-05	1	Suppressive Tregs	CCL4
4.00252e-10	0.442335	0.492	0.389	3.15094e-05	1	Suppressive Tregs	RNASEH2C
4.49334e-10	0.532851	0.457	0.354	3.53733e-05	1	Suppressive Tregs	F5
4.7479e-10	0.366498	0.69	0.598	3.73774e-05	1	Suppressive Tregs	RBMX
5.79877e-10	0.567475	0.318	0.221	4.56502e-05	1	Suppressive Tregs	TMEM70
6.07013e-10	0.392627	0.77	0.711	4.77865e-05	1	Suppressive Tregs	SRSF7
6.52019e-10	0.26445	0.79	0.713	5.13295e-05	1	Suppressive Tregs	ERH
6.62628e-10	0.280431	0.825	0.752	5.21647e-05	1	Suppressive Tregs	SEC61G
7.20665e-10	0.537167	0.3	0.203	5.67336e-05	1	Suppressive Tregs	DPM2
7.57144e-10	0.489777	0.391	0.279	5.96054e-05	1	Suppressive Tregs	SYTL3
7.87591e-10	0.591545	0.317	0.224	6.20023e-05	1	Suppressive Tregs	CKAP2
9.25069e-10	0.324977	0.825	0.765	7.28252e-05	1	Suppressive Tregs	ABRACL
9.48706e-10	0.693086	0.262	0.174	7.46859e-05	1	Suppressive Tregs	WHRN
9.73761e-10	0.460904	0.573	0.472	7.66584e-05	1	Suppressive Tregs	CANX
1.01933e-09	0.660869	0.251	0.164	8.0246e-05	1	Suppressive Tregs	RCC1L
1.15745e-09	0.43549	0.515	0.406	9.11195e-05	1	Suppressive Tregs	MSI2
1.16639e-09	0.476105	0.492	0.392	9.18226e-05	1	Suppressive Tregs	SURF4
1.46792e-09	0.655153	0.314	0.218	0.000115561	1	Suppressive Tregs	TSPAN17
1.64243e-09	0.380731	0.437	0.323	0.000129299	1	Suppressive Tregs	AFTPH
1.69016e-09	0.445816	0.4	0.299	0.000133056	1	Suppressive Tregs	GNPTAB
1.71997e-09	0.445572	0.436	0.327	0.000135403	1	Suppressive Tregs	PRDX4
1.77526e-09	0.346342	0.844	0.814	0.000139755	1	Suppressive Tregs	PSME2
1.77782e-09	0.533928	0.753	0.684	0.000139957	1	Suppressive Tregs	CMTM6
1.80337e-09	0.481722	0.442	0.332	0.000141969	1	Suppressive Tregs	ZFAND5
1.81509e-09	0.381436	0.477	0.362	0.000142891	1	Suppressive Tregs	SZRD1
1.83261e-09	0.284092	0.92	0.891	0.00014427	1	Suppressive Tregs	POMP
1.96025e-09	0.601678	0.396	0.294	0.000154319	1	Suppressive Tregs	LINC00963
2.00006e-09	0.390162	0.502	0.396	0.000157453	1	Suppressive Tregs	NHP2
2.02002e-09	0.541969	0.352	0.256	0.000159024	1	Suppressive Tregs	GID8
2.02796e-09	0.374348	0.679	0.585	0.000159649	1	Suppressive Tregs	TMED9
2.1539e-09	0.334133	0.859	0.811	0.000169564	1	Suppressive Tregs	PSMB6
2.38237e-09	0.278323	0.782	0.709	0.00018755	1	Suppressive Tregs	HNRNPR
2.67597e-09	0.366246	0.637	0.539	0.000210663	1	Suppressive Tregs	TIMM8B
2.89521e-09	0.314892	0.838	0.781	0.000227923	1	Suppressive Tregs	ANAPC16
3.10381e-09	0.399114	0.321	0.224	0.000244344	1	Suppressive Tregs	TMEM263
3.52835e-09	0.333538	0.725	0.645	0.000277766	1	Suppressive Tregs	NDUFAB1
3.63303e-09	0.261995	0.857	0.814	0.000286006	1	Suppressive Tregs	PRDX2
3.72023e-09	0.266099	0.883	0.814	0.000292872	1	Suppressive Tregs	NDUFA13
3.95559e-09	0.542382	0.367	0.271	0.0003114	1	Suppressive Tregs	TBX21
4.44301e-09	0.514891	0.301	0.206	0.000349772	1	Suppressive Tregs	SLC16A1
4.90493e-09	0.328468	0.76	0.695	0.000386136	1	Suppressive Tregs	CCT3
4.97167e-09	0.297317	0.9	0.862	0.000391389	1	Suppressive Tregs	ANP32B
5.47011e-09	0.569913	0.295	0.207	0.000430629	1	Suppressive Tregs	KIAA0232
6.69428e-09	0.502184	0.351	0.256	0.000527	1	Suppressive Tregs	RC3H1
6.71912e-09	0.354245	0.732	0.633	0.000528956	1	Suppressive Tregs	IRF2
7.10678e-09	0.342182	0.631	0.524	0.000559475	1	Suppressive Tregs	RASSF5
7.56112e-09	0.270176	0.863	0.832	0.000595241	1	Suppressive Tregs	GTF3C6
7.70282e-09	0.489383	0.612	0.527	0.000606397	1	Suppressive Tregs	PTPN1
8.11419e-09	0.57462	0.273	0.187	0.000638781	1	Suppressive Tregs	PCBD1
8.78611e-09	0.287073	0.574	0.469	0.000691677	1	Suppressive Tregs	GTF2H5
9.41799e-09	0.447041	0.446	0.351	0.000741422	1	Suppressive Tregs	PEX2
9.48003e-09	0.579608	0.259	0.173	0.000746306	1	Suppressive Tregs	UBA5
1.07912e-08	0.513995	0.354	0.258	0.000849529	1	Suppressive Tregs	FAM136A
1.13572e-08	0.356714	0.56	0.454	0.000894087	1	Suppressive Tregs	P4HB
1.15971e-08	0.372551	0.593	0.488	0.000912967	1	Suppressive Tregs	ILF2
1.27636e-08	0.634441	0.255	0.173	0.0010048	1	Suppressive Tregs	PAM
1.3085e-08	0.357626	0.331	0.237	0.00103011	1	Suppressive Tregs	PABPC4
1.32878e-08	0.435566	0.332	0.235	0.00104607	1	Suppressive Tregs	SNRNP40
1.3922e-08	0.589	0.267	0.18	0.001096	1	Suppressive Tregs	RRP15
1.49728e-08	0.304652	0.683	0.586	0.00117872	1	Suppressive Tregs	RTF1
1.56213e-08	0.604073	0.277	0.194	0.00122977	1	Suppressive Tregs	TMEM205
1.56501e-08	0.386768	0.702	0.62	0.00123204	1	Suppressive Tregs	SLAMF1
1.58228e-08	0.374047	0.396	0.296	0.00124564	1	Suppressive Tregs	UTP11
1.67592e-08	0.49675	0.306	0.219	0.00131935	1	Suppressive Tregs	NUP62
1.71402e-08	0.330882	0.484	0.381	0.00134935	1	Suppressive Tregs	HSPB1
1.88792e-08	0.400497	0.655	0.553	0.00148624	1	Suppressive Tregs	TMEM167A
2.13126e-08	0.520349	0.401	0.311	0.00167781	1	Suppressive Tregs	CREB3L2
2.2785e-08	0.366777	0.449	0.346	0.00179372	1	Suppressive Tregs	CCDC47
2.31925e-08	0.522416	0.263	0.182	0.00182581	1	Suppressive Tregs	KAT2B
2.38271e-08	0.426035	0.271	0.185	0.00187576	1	Suppressive Tregs	LETM2
2.4561e-08	0.392233	0.655	0.557	0.00193354	1	Suppressive Tregs	TLK1
2.5409e-08	0.420147	0.529	0.432	0.0020003	1	Suppressive Tregs	MLEC
2.59313e-08	0.368736	0.91	0.878	0.00204142	1	Suppressive Tregs	NCL
2.70867e-08	0.275671	0.834	0.78	0.00213237	1	Suppressive Tregs	NDUFS6
2.82841e-08	0.259217	0.816	0.75	0.00222664	1	Suppressive Tregs	SRSF9
2.88044e-08	0.406878	0.367	0.269	0.0022676	1	Suppressive Tregs	WBP4
2.94926e-08	0.390848	0.577	0.48	0.00232177	1	Suppressive Tregs	SPPL2A
3.21375e-08	0.550499	0.581	0.501	0.00253	1	Suppressive Tregs	TFRC
3.47689e-08	0.571472	0.347	0.261	0.00273714	1	Suppressive Tregs	MPHOSPH6
3.5717e-08	0.524457	0.358	0.267	0.00281178	1	Suppressive Tregs	TBC1D1
3.62813e-08	0.484251	0.264	0.181	0.00285621	1	Suppressive Tregs	LAGE3
3.64057e-08	0.300774	0.44	0.336	0.002866	1	Suppressive Tregs	SPTY2D1
3.65868e-08	0.375773	0.479	0.385	0.00288026	1	Suppressive Tregs	LPXN
3.74653e-08	0.485342	0.301	0.215	0.00294942	1	Suppressive Tregs	MGST2
4.23594e-08	0.337886	0.617	0.518	0.0033347	1	Suppressive Tregs	DENND2D
4.6494e-08	0.605418	0.256	0.177	0.00366019	1	Suppressive Tregs	GFER
4.67407e-08	0.376008	0.36	0.264	0.00367962	1	Suppressive Tregs	MRPS26
4.99161e-08	0.474831	0.304	0.22	0.00392959	1	Suppressive Tregs	ALDH3A2
5.12143e-08	0.466367	0.337	0.246	0.0040318	1	Suppressive Tregs	CBX6
5.38331e-08	0.314038	0.663	0.566	0.00423796	1	Suppressive Tregs	APOBEC3C
5.75352e-08	0.455068	0.278	0.194	0.0045294	1	Suppressive Tregs	PPP1R16B
5.87063e-08	0.253699	0.696	0.608	0.00462159	1	Suppressive Tregs	KHDRBS1
5.88878e-08	0.329124	0.69	0.614	0.00463588	1	Suppressive Tregs	PSMC1
6.41571e-08	0.503857	0.337	0.249	0.00505071	1	Suppressive Tregs	PHF6
6.58532e-08	0.374364	0.567	0.476	0.00518422	1	Suppressive Tregs	TXNL1
6.94e-08	0.52228	0.387	0.302	0.00546344	1	Suppressive Tregs	NUDT1
7.25415e-08	0.507478	0.304	0.221	0.00571076	1	Suppressive Tregs	GPATCH4
7.37101e-08	0.363874	0.442	0.343	0.00580275	1	Suppressive Tregs	SUPT5H
7.63768e-08	0.342539	0.745	0.699	0.00601269	1	Suppressive Tregs	VMP1
7.92149e-08	0.365612	0.315	0.227	0.00623611	1	Suppressive Tregs	KLHL5
8.25991e-08	0.491912	0.491	0.407	0.00650253	1	Suppressive Tregs	MYDGF
8.70547e-08	0.542871	0.271	0.188	0.0068533	1	Suppressive Tregs	MBIP
1.00585e-07	0.277381	0.744	0.679	0.00791844	1	Suppressive Tregs	SPCS2
1.01513e-07	0.503005	0.265	0.185	0.00799148	1	Suppressive Tregs	EMG1
1.12764e-07	0.5383	0.425	0.34	0.00887725	1	Suppressive Tregs	SYNGR2
1.1356e-07	0.447703	0.399	0.311	0.00893988	1	Suppressive Tregs	DDX1
1.20159e-07	0.425312	0.636	0.555	0.00945941	1	Suppressive Tregs	NFKBIA
1.24496e-07	0.401441	0.528	0.442	0.0098008	1	Suppressive Tregs	BID
1.24737e-07	0.399889	0.289	0.207	0.00981979	1	Suppressive Tregs	THUMPD3
1.43102e-07	0.477419	0.523	0.443	0.0112656	1	Suppressive Tregs	SFT2D1
1.44699e-07	0.385222	0.513	0.409	0.0113913	1	Suppressive Tregs	HSD17B10
1.44898e-07	0.53067	0.309	0.227	0.0114069	1	Suppressive Tregs	MRPL37
1.56497e-07	0.316336	0.464	0.367	0.0123201	1	Suppressive Tregs	GRSF1
1.59741e-07	0.356379	0.316	0.229	0.0125754	1	Suppressive Tregs	HDLBP
1.62456e-07	0.322574	0.584	0.485	0.0127892	1	Suppressive Tregs	SERPINB9
1.88419e-07	0.344558	0.699	0.621	0.0148331	1	Suppressive Tregs	PEBP1
2.00931e-07	0.538374	0.256	0.179	0.0158181	1	Suppressive Tregs	MAPK6
2.0699e-07	0.283211	0.471	0.37	0.0162951	1	Suppressive Tregs	HNRNPL
2.081e-07	0.378612	0.59	0.509	0.0163825	1	Suppressive Tregs	LSM2
2.11596e-07	0.382284	0.662	0.583	0.0166577	1	Suppressive Tregs	STING1
2.1672e-07	0.361224	0.633	0.553	0.0170611	1	Suppressive Tregs	SLIRP
2.21922e-07	0.723384	0.274	0.199	0.0174706	1	Suppressive Tregs	HELLS
2.30035e-07	0.503974	0.347	0.259	0.0181093	1	Suppressive Tregs	ARL1
2.32046e-07	1.16558	0.363	0.287	0.0182676	1	Suppressive Tregs	STMN1
2.61912e-07	0.493043	0.337	0.255	0.0206188	1	Suppressive Tregs	FBXW11
2.94895e-07	0.464341	0.304	0.221	0.0232153	1	Suppressive Tregs	KCNN4
3.08465e-07	0.372942	0.287	0.205	0.0242836	1	Suppressive Tregs	MPDU1
3.19175e-07	0.293084	0.63	0.547	0.0251267	1	Suppressive Tregs	PSMD1
3.24107e-07	0.381551	0.649	0.568	0.025515	1	Suppressive Tregs	TUBB
3.4239e-07	0.375289	0.29	0.207	0.0269543	1	Suppressive Tregs	PALM2AKAP2
3.45612e-07	0.33217	0.494	0.395	0.027208	1	Suppressive Tregs	SHMT2
3.57165e-07	0.312126	0.584	0.507	0.0281175	1	Suppressive Tregs	TNIP1
3.64122e-07	0.492032	0.32	0.241	0.0286651	1	Suppressive Tregs	AK3
3.65042e-07	0.432898	0.337	0.253	0.0287376	1	Suppressive Tregs	FBRS
3.7132e-07	0.388281	0.331	0.247	0.0292318	1	Suppressive Tregs	TIMM17B
4.05448e-07	0.44504	0.285	0.206	0.0319185	1	Suppressive Tregs	SKIC8
4.05604e-07	0.332707	0.541	0.452	0.0319307	1	Suppressive Tregs	TXN2
4.10688e-07	0.467677	0.362	0.276	0.032331	1	Suppressive Tregs	POLR2H
4.21507e-07	0.326277	0.55	0.457	0.0331827	1	Suppressive Tregs	SNRNP70
4.44922e-07	0.276312	0.679	0.59	0.0350261	1	Suppressive Tregs	BUD31
4.5393e-07	0.483885	0.393	0.309	0.0357352	1	Suppressive Tregs	HLA-DMA
4.99644e-07	0.301063	0.524	0.424	0.039334	1	Suppressive Tregs	CLIP1
5.33147e-07	0.419704	0.281	0.202	0.0419715	1	Suppressive Tregs	PDIA4
5.86253e-07	0.341679	0.604	0.515	0.0461521	1	Suppressive Tregs	LSM3
6.38053e-07	0.370247	0.29	0.209	0.0502301	1	Suppressive Tregs	MAD2L2
6.9358e-07	0.304536	0.589	0.499	0.0546014	1	Suppressive Tregs	RFC1
7.29976e-07	0.487414	0.494	0.406	0.0574666	1	Suppressive Tregs	MALT1
7.42493e-07	0.445291	0.337	0.253	0.058452	1	Suppressive Tregs	EED
7.95642e-07	0.39776	0.551	0.469	0.0626361	1	Suppressive Tregs	SEC14L1
8.33591e-07	0.495201	0.689	0.65	0.0656236	1	Suppressive Tregs	HSPE1
8.74652e-07	0.385113	0.514	0.426	0.0688561	1	Suppressive Tregs	ARHGAP9
8.8713e-07	0.422894	0.402	0.317	0.0698384	1	Suppressive Tregs	VPS25
9.15101e-07	0.440242	0.283	0.21	0.0720404	1	Suppressive Tregs	BABAM2
9.44375e-07	0.300994	0.854	0.827	0.074345	1	Suppressive Tregs	IKZF1
1.04894e-06	0.359112	0.337	0.256	0.0825765	1	Suppressive Tregs	CTNNB1
1.14807e-06	0.347143	0.395	0.31	0.0903804	1	Suppressive Tregs	ANKRD39
1.17126e-06	0.312638	0.422	0.334	0.0922061	1	Suppressive Tregs	CYC1
1.17289e-06	0.318089	0.406	0.318	0.0923342	1	Suppressive Tregs	TMEM126A
1.19472e-06	0.352262	0.415	0.326	0.0940529	1	Suppressive Tregs	TRPS1
1.2702e-06	0.342512	0.302	0.226	0.0999954	1	Suppressive Tregs	DKC1
1.27754e-06	0.342907	0.559	0.476	0.100573	1	Suppressive Tregs	LRPAP1
1.31195e-06	0.413155	0.372	0.293	0.103282	1	Suppressive Tregs	DCUN1D5
1.33089e-06	0.351601	0.416	0.325	0.104773	1	Suppressive Tregs	HDDC2
1.40003e-06	0.4247	0.37	0.286	0.110216	1	Suppressive Tregs	NFKB2
1.40663e-06	0.347951	0.732	0.671	0.110736	1	Suppressive Tregs	PPA1
1.49065e-06	0.316039	0.315	0.234	0.11735	1	Suppressive Tregs	DLD
1.51383e-06	0.326362	0.283	0.203	0.119175	1	Suppressive Tregs	BLM
1.58989e-06	0.282597	0.36	0.277	0.125163	1	Suppressive Tregs	ESF1
1.60199e-06	0.274405	0.764	0.706	0.126115	1	Suppressive Tregs	AP2S1
1.74626e-06	0.271148	0.684	0.603	0.137472	1	Suppressive Tregs	CCDC12
1.78319e-06	0.319993	0.63	0.546	0.14038	1	Suppressive Tregs	MPC2
1.80152e-06	0.850142	0.317	0.252	0.141823	1	Suppressive Tregs	FABP5
1.81707e-06	0.269129	0.64	0.55	0.143047	1	Suppressive Tregs	PSMD14
1.82258e-06	0.276154	0.746	0.668	0.143481	1	Suppressive Tregs	IFI27L2
1.8491e-06	0.421032	0.301	0.224	0.145569	1	Suppressive Tregs	ERCC1
2.1265e-06	0.38065	0.504	0.414	0.167406	1	Suppressive Tregs	STAU1
2.19302e-06	0.278509	0.547	0.458	0.172644	1	Suppressive Tregs	MRPL14
2.43763e-06	0.338781	0.6	0.519	0.1919	1	Suppressive Tregs	OIP5-AS1
2.45556e-06	0.300207	0.553	0.474	0.193311	1	Suppressive Tregs	TMPO
2.47825e-06	0.275628	0.741	0.659	0.195098	1	Suppressive Tregs	GRB2
2.48474e-06	0.279359	0.451	0.369	0.195609	1	Suppressive Tregs	LASP1
2.4994e-06	0.386622	0.622	0.554	0.196763	1	Suppressive Tregs	KDM5B
2.52298e-06	0.456363	0.347	0.27	0.198619	1	Suppressive Tregs	DDX39A
2.69558e-06	0.350036	0.391	0.311	0.212207	1	Suppressive Tregs	NELFCD
2.7368e-06	0.329762	0.388	0.303	0.215452	1	Suppressive Tregs	BUD23
2.74852e-06	0.364483	0.419	0.328	0.216375	1	Suppressive Tregs	PRPF38A
2.8195e-06	0.418944	0.432	0.36	0.221963	1	Suppressive Tregs	FUT8
2.8223e-06	0.331875	0.387	0.304	0.222183	1	Suppressive Tregs	MRPS23
2.83132e-06	0.3903	0.327	0.251	0.222893	1	Suppressive Tregs	RNF114
2.84436e-06	0.375955	0.528	0.451	0.223919	1	Suppressive Tregs	PRMT1
2.90964e-06	0.328116	0.432	0.341	0.229058	1	Suppressive Tregs	IFI35
2.94167e-06	0.373304	0.398	0.316	0.23158	1	Suppressive Tregs	AKR1A1
2.98008e-06	0.309416	0.547	0.466	0.234604	1	Suppressive Tregs	OTULIN
3.11145e-06	0.394543	0.252	0.18	0.244946	1	Suppressive Tregs	H2BC12
3.1715e-06	0.438286	0.35	0.274	0.249673	1	Suppressive Tregs	EIF4G3
3.21245e-06	0.333735	0.337	0.26	0.252897	1	Suppressive Tregs	ASCC3
3.29054e-06	0.385853	0.422	0.342	0.259044	1	Suppressive Tregs	UQCC2
3.47705e-06	0.334142	0.609	0.526	0.273727	1	Suppressive Tregs	COX20
3.68908e-06	0.298592	0.505	0.418	0.29042	1	Suppressive Tregs	TIMM13
3.82156e-06	0.360162	0.466	0.386	0.300848	1	Suppressive Tregs	METTL8
3.84661e-06	0.333531	0.454	0.373	0.30282	1	Suppressive Tregs	NFKB1
3.86413e-06	0.294121	0.477	0.391	0.3042	1	Suppressive Tregs	ZC3H7A
4.12715e-06	0.433973	0.278	0.208	0.324906	1	Suppressive Tregs	MCM5
4.25521e-06	0.38051	0.462	0.381	0.334987	1	Suppressive Tregs	FRMD4B
4.28113e-06	0.37715	0.3	0.225	0.337028	1	Suppressive Tregs	ERG28
4.48484e-06	0.274031	0.672	0.594	0.353064	1	Suppressive Tregs	POLR1H
4.50141e-06	0.31026	0.927	0.884	0.354369	1	Suppressive Tregs	HCST
4.51537e-06	0.282697	0.752	0.687	0.355468	1	Suppressive Tregs	APOBEC3G
4.64559e-06	0.273961	0.357	0.279	0.365719	1	Suppressive Tregs	BCCIP
4.69592e-06	0.392264	0.252	0.184	0.369682	1	Suppressive Tregs	PSMG3
4.92294e-06	0.380587	0.282	0.211	0.387553	1	Suppressive Tregs	PMM2
5.00757e-06	0.301374	0.407	0.321	0.394216	1	Suppressive Tregs	MTHFD2
5.02251e-06	0.286548	0.663	0.586	0.395392	1	Suppressive Tregs	ADRM1
5.04044e-06	0.327231	0.545	0.476	0.396804	1	Suppressive Tregs	HSBP1
5.04855e-06	0.26622	0.659	0.571	0.397442	1	Suppressive Tregs	RER1
5.17914e-06	0.48756	0.268	0.198	0.407722	1	Suppressive Tregs	AK2
5.37009e-06	0.294823	0.538	0.448	0.422755	1	Suppressive Tregs	CD2BP2
5.61038e-06	0.403712	0.313	0.244	0.441672	1	Suppressive Tregs	GLCCI1
6.29276e-06	0.307241	0.494	0.41	0.495391	1	Suppressive Tregs	CD58
6.50501e-06	0.420561	0.328	0.254	0.512101	1	Suppressive Tregs	ENSG00000272211
6.9835e-06	0.467167	0.267	0.201	0.549769	1	Suppressive Tregs	IPO7
7.22602e-06	0.317443	0.732	0.672	0.568861	1	Suppressive Tregs	FYN
7.33644e-06	0.293556	0.498	0.415	0.577554	1	Suppressive Tregs	LIMA1
7.47142e-06	0.301891	0.49	0.405	0.58818	1	Suppressive Tregs	SASH3
7.89542e-06	0.34744	0.422	0.338	0.621559	1	Suppressive Tregs	SUZ12
8.08745e-06	0.349585	0.561	0.478	0.636676	1	Suppressive Tregs	RPA3
8.83179e-06	0.355693	0.331	0.255	0.695274	1	Suppressive Tregs	SEC63
9.52781e-06	0.266006	0.325	0.241	0.750068	1	Suppressive Tregs	SRFBP1
1.06997e-05	0.314784	0.282	0.209	0.842319	1	Suppressive Tregs	COMMD5
1.08516e-05	0.302594	0.489	0.421	0.854282	1	Suppressive Tregs	TOMM22
1.12135e-05	0.310116	0.259	0.189	0.882771	1	Suppressive Tregs	ARMC1
1.13298e-05	0.366816	0.286	0.215	0.891924	1	Suppressive Tregs	HMCES
1.14486e-05	0.251007	0.635	0.564	0.901279	1	Suppressive Tregs	PSMC3
1.15806e-05	0.412873	0.252	0.185	0.911672	1	Suppressive Tregs	SEL1L3
1.22719e-05	0.316196	0.572	0.498	0.966097	1	Suppressive Tregs	PPP1CB
1.2294e-05	0.288605	0.537	0.464	0.967831	1	Suppressive Tregs	CNPY2
1.22983e-05	0.38764	0.507	0.428	0.968175	1	Suppressive Tregs	CLNS1A
1.23426e-05	0.279291	0.576	0.496	0.971659	1	Suppressive Tregs	PHB2
1.25392e-05	0.380909	0.356	0.28	0.987136	1	Suppressive Tregs	CHST11
1.35652e-05	0.264604	0.466	0.384	1	1	Suppressive Tregs	CAPRIN1
1.36663e-05	0.336065	0.365	0.289	1	1	Suppressive Tregs	ACOT9
1.40777e-05	0.309148	0.432	0.348	1	1	Suppressive Tregs	ZC3H18
1.41447e-05	0.251591	0.808	0.772	1	1	Suppressive Tregs	SRSF3
1.41552e-05	0.293187	0.294	0.221	1	1	Suppressive Tregs	ELP5
1.44536e-05	0.349273	0.506	0.434	1	1	Suppressive Tregs	PHB1
1.54683e-05	0.340463	0.391	0.311	1	1	Suppressive Tregs	EMC10
1.77345e-05	0.390724	0.324	0.256	1	1	Suppressive Tregs	NUDT2
1.82958e-05	0.281998	0.434	0.355	1	1	Suppressive Tregs	ERLEC1
1.95332e-05	0.393209	0.365	0.292	1	1	Suppressive Tregs	HS3ST3B1
1.96036e-05	0.264026	0.666	0.6	1	1	Suppressive Tregs	HNRNPH3
2.06632e-05	0.277041	0.525	0.437	1	1	Suppressive Tregs	PTPN2
2.16809e-05	0.355265	0.469	0.391	1	1	Suppressive Tregs	CAMTA1
2.28053e-05	0.288247	0.449	0.376	1	1	Suppressive Tregs	TRAPPC3
2.31082e-05	0.272446	0.4	0.32	1	1	Suppressive Tregs	ATXN10
2.60962e-05	0.306531	0.304	0.233	1	1	Suppressive Tregs	NDUFV3
2.82157e-05	0.389191	0.278	0.212	1	1	Suppressive Tregs	NABP2
2.82972e-05	0.266846	0.347	0.272	1	1	Suppressive Tregs	HMGXB4
2.85673e-05	0.297833	0.644	0.586	1	1	Suppressive Tregs	MIER1
2.88018e-05	0.285251	0.323	0.247	1	1	Suppressive Tregs	BZW2
2.91884e-05	0.365704	0.307	0.238	1	1	Suppressive Tregs	VEZT
2.94388e-05	0.389129	0.632	0.567	1	1	Suppressive Tregs	RNF19A
2.99979e-05	0.32173	0.258	0.192	1	1	Suppressive Tregs	HMGXB3
3.0699e-05	0.635388	0.255	0.197	1	1	Suppressive Tregs	ICA1
3.19853e-05	0.354218	0.266	0.2	1	1	Suppressive Tregs	TRPC4AP
3.24771e-05	0.350141	0.367	0.295	1	1	Suppressive Tregs	TARS1
3.47136e-05	0.310107	0.59	0.52	1	1	Suppressive Tregs	RSL1D1
3.50154e-05	0.342468	0.408	0.337	1	1	Suppressive Tregs	CNIH4
3.5659e-05	0.414707	0.364	0.299	1	1	Suppressive Tregs	RNF187
3.68749e-05	0.289275	0.321	0.247	1	1	Suppressive Tregs	MIF4GD
3.78444e-05	0.282674	0.504	0.428	1	1	Suppressive Tregs	USP7
3.80834e-05	0.328611	0.324	0.256	1	1	Suppressive Tregs	TMX1
3.82463e-05	0.337919	0.311	0.241	1	1	Suppressive Tregs	NIP7
3.86124e-05	0.399465	0.252	0.19	1	1	Suppressive Tregs	ATG4B
3.95849e-05	0.300982	0.258	0.19	1	1	Suppressive Tregs	ING3
4.0379e-05	0.358032	0.467	0.407	1	1	Suppressive Tregs	LRBA
4.1868e-05	0.251405	0.286	0.216	1	1	Suppressive Tregs	ACTL6A
4.21102e-05	0.258544	0.385	0.313	1	1	Suppressive Tregs	ANAPC15
4.25613e-05	0.33861	0.301	0.233	1	1	Suppressive Tregs	USP22
4.42941e-05	0.277114	0.294	0.224	1	1	Suppressive Tregs	CCNC
4.53412e-05	0.457112	0.251	0.19	1	1	Suppressive Tregs	LPIN1
4.55747e-05	0.283792	0.45	0.368	1	1	Suppressive Tregs	SMC4
4.62588e-05	0.271216	0.388	0.312	1	1	Suppressive Tregs	ECI2
4.69465e-05	0.299393	0.495	0.423	1	1	Suppressive Tregs	PSMD12
4.84727e-05	0.301755	0.271	0.204	1	1	Suppressive Tregs	VPS41
5.03256e-05	0.499905	0.271	0.211	1	1	Suppressive Tregs	PIK3C2A
5.1851e-05	0.264093	0.53	0.46	1	1	Suppressive Tregs	ILF3
5.3078e-05	0.419128	0.311	0.25	1	1	Suppressive Tregs	ATP2A2
5.35997e-05	0.26658	0.729	0.684	1	1	Suppressive Tregs	MXD4
5.52457e-05	0.401732	0.313	0.247	1	1	Suppressive Tregs	TP53INP1
5.60739e-05	0.309663	0.301	0.233	1	1	Suppressive Tregs	ORMDL3
5.745e-05	0.328128	0.472	0.399	1	1	Suppressive Tregs	CBX5
5.86019e-05	0.315343	0.275	0.208	1	1	Suppressive Tregs	ACBD6
5.96895e-05	0.262179	0.338	0.266	1	1	Suppressive Tregs	SAR1A
6.06266e-05	0.301771	0.299	0.233	1	1	Suppressive Tregs	PSME4
6.34735e-05	0.300338	0.317	0.247	1	1	Suppressive Tregs	IMP4
6.42791e-05	0.358621	0.254	0.195	1	1	Suppressive Tregs	CCDC71L
6.56253e-05	0.428605	0.413	0.342	1	1	Suppressive Tregs	NFE2L3
6.72415e-05	0.329715	0.255	0.191	1	1	Suppressive Tregs	TPMT
6.96104e-05	0.313551	0.487	0.417	1	1	Suppressive Tregs	CISD3
7.08792e-05	0.319598	0.487	0.419	1	1	Suppressive Tregs	TRIB2
7.12196e-05	0.359128	0.293	0.227	1	1	Suppressive Tregs	OXCT1
7.17916e-05	0.392293	0.257	0.195	1	1	Suppressive Tregs	USP12
7.42299e-05	0.373273	0.265	0.206	1	1	Suppressive Tregs	CAAP1
7.60893e-05	0.399396	0.262	0.203	1	1	Suppressive Tregs	BCL2L1
7.65545e-05	0.333334	0.278	0.214	1	1	Suppressive Tregs	INPP1
7.82565e-05	0.276912	0.522	0.439	1	1	Suppressive Tregs	SP140
7.8294e-05	0.341187	0.329	0.266	1	1	Suppressive Tregs	EIF4E
8.14224e-05	0.296595	0.346	0.276	1	1	Suppressive Tregs	RBMX2
8.33537e-05	0.334199	0.356	0.285	1	1	Suppressive Tregs	IL12RB1
8.46355e-05	0.260761	0.621	0.539	1	1	Suppressive Tregs	EPSTI1
8.75269e-05	0.266682	0.26	0.197	1	1	Suppressive Tregs	DDX49
8.80849e-05	0.380942	0.284	0.219	1	1	Suppressive Tregs	CHCHD10
9.33592e-05	0.332649	0.318	0.252	1	1	Suppressive Tregs	ZCCHC9
9.4558e-05	0.434137	0.259	0.202	1	1	Suppressive Tregs	TMEM242
9.55838e-05	0.339696	0.291	0.23	1	1	Suppressive Tregs	SF3B3
9.61338e-05	0.274798	0.512	0.436	1	1	Suppressive Tregs	STOML2
0.000100495	0.303497	0.342	0.273	1	1	Suppressive Tregs	ADAT2
0.000102398	0.418916	0.252	0.194	1	1	Suppressive Tregs	TMT1A
0.000102734	0.273347	0.578	0.505	1	1	Suppressive Tregs	MDH1
0.000116811	0.303076	0.414	0.342	1	1	Suppressive Tregs	RDX
0.000122988	0.321568	0.328	0.261	1	1	Suppressive Tregs	RTCB
0.00012842	0.268178	0.26	0.197	1	1	Suppressive Tregs	TMA16
0.000133037	0.299323	0.281	0.22	1	1	Suppressive Tregs	SUDS3
0.000140015	0.259639	0.382	0.317	1	1	Suppressive Tregs	TXNRD1
0.000141498	0.310485	0.429	0.356	1	1	Suppressive Tregs	TIMM10
0.000141578	0.370378	0.268	0.208	1	1	Suppressive Tregs	PTGES2
0.000150645	0.419638	0.275	0.215	1	1	Suppressive Tregs	DNAJC9
0.000155897	0.263703	0.451	0.377	1	1	Suppressive Tregs	CASP3
0.000159532	0.274423	0.514	0.435	1	1	Suppressive Tregs	TBL1XR1
0.000159652	0.384523	0.281	0.22	1	1	Suppressive Tregs	NANS
0.000165411	0.348457	0.309	0.248	1	1	Suppressive Tregs	DNAJB11
0.000166855	0.303739	0.475	0.404	1	1	Suppressive Tregs	ARF4
0.00016686	0.326251	0.33	0.267	1	1	Suppressive Tregs	KCTD20
0.000169218	0.281339	0.275	0.213	1	1	Suppressive Tregs	AK6
0.000177215	0.288775	0.425	0.354	1	1	Suppressive Tregs	NUDCD2
0.000183534	0.294666	0.262	0.201	1	1	Suppressive Tregs	PMPCA
0.000187927	0.413217	0.304	0.249	1	1	Suppressive Tregs	BCL3
0.00019215	0.253601	0.457	0.393	1	1	Suppressive Tregs	NDUFAF8
0.000197563	0.315988	0.331	0.27	1	1	Suppressive Tregs	SSRP1
0.000198031	0.267551	0.252	0.191	1	1	Suppressive Tregs	HMOX1
0.000207314	0.311325	0.51	0.441	1	1	Suppressive Tregs	PTPN22
0.000207799	0.281296	0.289	0.226	1	1	Suppressive Tregs	POLR1F
0.000223385	0.255966	0.331	0.266	1	1	Suppressive Tregs	YWHAG
0.000225362	0.295869	0.288	0.226	1	1	Suppressive Tregs	CRELD2
0.000227088	0.293607	0.405	0.333	1	1	Suppressive Tregs	MGAT1
0.000235114	0.369942	0.359	0.301	1	1	Suppressive Tregs	GTPBP4
0.000244822	0.277558	0.359	0.297	1	1	Suppressive Tregs	DCAF13
0.000247194	0.309716	0.536	0.474	1	1	Suppressive Tregs	RAB5IF
0.000255581	0.2598	0.361	0.297	1	1	Suppressive Tregs	MRPL32
0.00025625	0.331762	0.366	0.305	1	1	Suppressive Tregs	SMIM10L1
0.000258116	0.456188	0.268	0.213	1	1	Suppressive Tregs	WSB2
0.000279081	0.28117	0.383	0.316	1	1	Suppressive Tregs	FYTTD1
0.000281118	0.269521	0.404	0.337	1	1	Suppressive Tregs	MRPL36
0.000293457	0.285291	0.309	0.247	1	1	Suppressive Tregs	SLC35B1
0.0002952	0.305062	0.265	0.209	1	1	Suppressive Tregs	CRNKL1
0.000295974	0.301435	0.38	0.314	1	1	Suppressive Tregs	MANF
0.00030019	0.283032	0.403	0.343	1	1	Suppressive Tregs	RANBP2
0.000301485	0.431188	0.335	0.285	1	1	Suppressive Tregs	FAM53B
0.000308681	0.315337	0.268	0.21	1	1	Suppressive Tregs	SNRPA
0.000312421	0.31129	0.295	0.236	1	1	Suppressive Tregs	HIBCH
0.000330113	0.314518	0.441	0.382	1	1	Suppressive Tregs	ARHGEF6
0.00033677	0.276157	0.303	0.238	1	1	Suppressive Tregs	CINP
0.000347449	0.270488	0.601	0.54	1	1	Suppressive Tregs	TTC1
0.000393556	0.314278	0.581	0.513	1	1	Suppressive Tregs	COPZ1
0.000401685	0.30922	0.358	0.296	1	1	Suppressive Tregs	ZCCHC17
0.000420525	0.268869	0.34	0.278	1	1	Suppressive Tregs	LRPPRC
0.000450527	0.254952	0.394	0.329	1	1	Suppressive Tregs	VOPP1
0.000456258	0.257326	0.265	0.209	1	1	Suppressive Tregs	UCHL3
0.000457799	0.254475	0.364	0.302	1	1	Suppressive Tregs	HIVEP1
0.000475242	0.363478	0.258	0.205	1	1	Suppressive Tregs	CSTF1
0.000477598	0.285307	0.273	0.213	1	1	Suppressive Tregs	HDAC2
0.000484339	0.396428	0.285	0.231	1	1	Suppressive Tregs	SND1
0.000491586	0.261994	0.262	0.205	1	1	Suppressive Tregs	RPL26L1
0.000491597	0.362736	0.308	0.251	1	1	Suppressive Tregs	SURF2
0.000612778	0.316945	0.383	0.317	1	1	Suppressive Tregs	MRPL40
0.000618251	0.251042	0.589	0.521	1	1	Suppressive Tregs	MRPL23
0.000649609	0.315548	0.341	0.281	1	1	Suppressive Tregs	UROS
0.000669261	0.259792	0.291	0.234	1	1	Suppressive Tregs	PLRG1
0.000685019	0.33844	0.315	0.26	1	1	Suppressive Tregs	SEC13
0.000692313	0.27379	0.366	0.308	1	1	Suppressive Tregs	CENPX
0.00069913	0.25123	0.348	0.289	1	1	Suppressive Tregs	E2F3
0.000710982	0.337628	0.254	0.201	1	1	Suppressive Tregs	CHMP6
0.000719042	0.296091	0.28	0.226	1	1	Suppressive Tregs	LRRC59
0.000735375	0.312823	0.381	0.329	1	1	Suppressive Tregs	ECHDC1
0.000774828	0.2742	0.386	0.328	1	1	Suppressive Tregs	EIF3B
0.00080698	0.253214	0.347	0.289	1	1	Suppressive Tregs	DNAJC2
0.000844866	0.293149	0.573	0.523	1	1	Suppressive Tregs	PFDN4
0.000851383	0.287164	0.443	0.382	1	1	Suppressive Tregs	ECHS1
0.000896749	0.262525	0.271	0.214	1	1	Suppressive Tregs	RABIF
0.00091721	0.290528	0.315	0.259	1	1	Suppressive Tregs	ACSL4
0.000929059	0.329237	0.291	0.235	1	1	Suppressive Tregs	NFYC
0.000935238	0.370986	0.285	0.232	1	1	Suppressive Tregs	PITPNC1
0.000958402	0.284436	0.355	0.297	1	1	Suppressive Tregs	ZCCHC10
0.000985358	0.263722	0.476	0.412	1	1	Suppressive Tregs	HSPA4
0.00108801	0.279642	0.373	0.317	1	1	Suppressive Tregs	PPP2R5E
0.00123125	0.280235	0.34	0.286	1	1	Suppressive Tregs	RHOC
0.00125949	0.256632	0.313	0.258	1	1	Suppressive Tregs	ALYREF
0.00128152	0.250662	0.286	0.235	1	1	Suppressive Tregs	GNL3
0.00130502	0.316041	0.265	0.216	1	1	Suppressive Tregs	MRPL17
0.00139423	0.330409	0.291	0.239	1	1	Suppressive Tregs	SYNJ2
0.00152849	0.28777	0.262	0.214	1	1	Suppressive Tregs	STX11
0.00153672	0.250691	0.323	0.268	1	1	Suppressive Tregs	MRPS14
0.00155198	0.255445	0.712	0.667	1	1	Suppressive Tregs	SRSF2
0.00158238	0.283677	0.445	0.392	1	1	Suppressive Tregs	SEPTIN11
0.00159282	0.270696	0.39	0.334	1	1	Suppressive Tregs	CTSA
0.00188936	0.27468	0.417	0.36	1	1	Suppressive Tregs	IDI1
0.00200609	0.282914	0.252	0.206	1	1	Suppressive Tregs	STX6
0.00212752	0.250171	0.315	0.264	1	1	Suppressive Tregs	MALSU1
0.00236062	0.2573	0.264	0.218	1	1	Suppressive Tregs	IFT20
0.00275742	0.342691	0.262	0.216	1	1	Suppressive Tregs	APOL2
0.00293178	0.255046	0.353	0.294	1	1	Suppressive Tregs	TSR2
0.00319377	0.439654	0.462	0.438	1	1	Suppressive Tregs	SATB1
0.00333747	0.322749	0.34	0.294	1	1	Suppressive Tregs	RFTN1
0.00362879	0.340075	0.97	0.99	1	1	Suppressive Tregs	LTB
0.00424317	0.325208	0.595	0.56	1	1	Suppressive Tregs	HNRNPAB
0.00427009	0.257347	0.282	0.236	1	1	Suppressive Tregs	EIF1AX
0.00438171	0.272134	0.262	0.216	1	1	Suppressive Tregs	DCUN1D1
0.00481411	0.25004	0.258	0.214	1	1	Suppressive Tregs	PIGT
0.00495583	0.306193	0.328	0.284	1	1	Suppressive Tregs	OXA1L
0.00505042	0.258471	0.286	0.241	1	1	Suppressive Tregs	ZNF281
0.00518323	0.287533	0.294	0.25	1	1	Suppressive Tregs	NENF
0.00569464	0.367283	0.426	0.376	1	1	Suppressive Tregs	MAN1A2
0.00609621	0.253923	0.285	0.24	1	1	Suppressive Tregs	QKI
0.00636071	0.31519	0.25	0.206	1	1	Suppressive Tregs	BACH1
0.00647764	0.250227	0.396	0.342	1	1	Suppressive Tregs	OTUD5
3.21859e-193	3.04527	0.841	0.259	2.5338e-188	2	Primed Tregs	ANXA1
1.08081e-154	3.09164	0.671	0.163	8.50858e-150	2	Primed Tregs	HOPX
4.31503e-110	3.30603	0.585	0.176	3.39697e-105	2	Primed Tregs	LINC01871
3.09394e-97	3.44872	0.315	0.04	2.43567e-92	2	Primed Tregs	CD40LG
1.48513e-95	2.89145	0.671	0.289	1.16916e-90	2	Primed Tregs	IL7R
1.21031e-88	2.82844	0.616	0.221	9.52802e-84	2	Primed Tregs	GZMA
2.70192e-79	1.08198	0.964	0.712	2.12706e-74	2	Primed Tregs	GIMAP7
2.31889e-72	1.73308	0.459	0.125	1.82552e-67	2	Primed Tregs	GPR171
2.19005e-68	1.80677	0.409	0.102	1.72409e-63	2	Primed Tregs	TRAT1
4.47389e-68	1.89793	0.631	0.274	3.52202e-63	2	Primed Tregs	ID2
1.11006e-62	0.933692	0.966	0.745	8.73884e-58	2	Primed Tregs	GIMAP4
7.95675e-59	1.81166	0.331	0.076	6.26387e-54	2	Primed Tregs	TC2N
2.14674e-58	1.14906	0.946	0.761	1.69e-53	2	Primed Tregs	ITGB1
3.25188e-56	2.1061	0.403	0.123	2.56001e-51	2	Primed Tregs	ALOX5AP
1.49592e-55	0.641554	1	0.998	1.17765e-50	2	Primed Tregs	CD52
3.00881e-53	1.77878	0.423	0.139	2.36866e-48	2	Primed Tregs	KLRB1
4.21148e-52	1.83415	0.711	0.391	3.31544e-47	2	Primed Tregs	CCL5
4.49932e-52	1.07226	0.713	0.358	3.54205e-47	2	Primed Tregs	PLAAT4
2.52489e-45	1.07526	0.73	0.404	1.98769e-40	2	Primed Tregs	ZFP36L2
1.53904e-44	1.90189	0.258	0.062	1.2116e-39	2	Primed Tregs	CAPG
2.49587e-40	0.666195	0.99	0.933	1.96485e-35	2	Primed Tregs	VIM
2.5122e-40	0.515003	1	1	1.9777e-35	2	Primed Tregs	SH3BGRL3
3.89594e-40	0.677443	0.981	0.869	3.06704e-35	2	Primed Tregs	LGALS1
1.04069e-39	1.34763	0.377	0.132	8.19272e-35	2	Primed Tregs	FKBP5
7.91485e-36	0.746303	0.925	0.747	6.23089e-31	2	Primed Tregs	IFITM2
9.95128e-36	0.785639	0.679	0.344	7.83405e-31	2	Primed Tregs	GIMAP1
1.13535e-35	0.613899	1	0.969	8.93791e-31	2	Primed Tregs	S100A11
6.44806e-35	1.28695	0.293	0.091	5.07617e-30	2	Primed Tregs	THEMIS
3.56438e-33	1.24867	0.403	0.165	2.80602e-28	2	Primed Tregs	AHI1
2.04096e-32	1.21577	0.252	0.075	1.60673e-27	2	Primed Tregs	GIMAP8
3.64473e-32	1.06822	0.641	0.36	2.86928e-27	2	Primed Tregs	ITGA4
7.00351e-32	0.748556	0.801	0.539	5.51344e-27	2	Primed Tregs	RIPOR2
1.28665e-31	1.10235	0.409	0.166	1.0129e-26	2	Primed Tregs	CAMK4
4.16088e-31	1.31929	0.717	0.489	3.27561e-26	2	Primed Tregs	NOSIP
4.62976e-31	1.10186	0.407	0.171	3.64473e-26	2	Primed Tregs	INPP4B
1.42062e-30	1.00507	0.273	0.087	1.11837e-25	2	Primed Tregs	SMAD3
2.31858e-30	0.778314	0.906	0.741	1.82528e-25	2	Primed Tregs	COTL1
5.92994e-30	0.792843	0.746	0.47	4.66828e-25	2	Primed Tregs	CLEC2D
7.12274e-30	0.860615	0.423	0.176	5.60731e-25	2	Primed Tregs	S1PR1
2.47993e-28	1.38232	0.262	0.088	1.9523e-23	2	Primed Tregs	APOBEC3H
6.96537e-28	0.855274	0.547	0.276	5.48342e-23	2	Primed Tregs	SAMD3
7.53863e-28	0.756019	0.461	0.209	5.93471e-23	2	Primed Tregs	ITGB7
4.0142e-27	1.24411	0.423	0.204	3.16014e-22	2	Primed Tregs	LMO4
1.58674e-26	0.984638	0.719	0.44	1.24915e-21	2	Primed Tregs	TNFSF10
1.76068e-26	0.996089	0.788	0.618	1.38608e-21	2	Primed Tregs	GNLY
2.97614e-26	0.568379	0.901	0.744	2.34293e-21	2	Primed Tregs	TXNIP
9.05114e-25	0.566275	0.904	0.746	7.12542e-20	2	Primed Tregs	GSTK1
1.11604e-24	0.948818	0.384	0.173	8.78595e-20	2	Primed Tregs	PDCD1
2.87662e-24	0.854995	0.501	0.25	2.26459e-19	2	Primed Tregs	GIMAP6
3.19971e-24	1.09238	0.354	0.155	2.51894e-19	2	Primed Tregs	NMRK1
4.16953e-24	0.427983	0.969	0.892	3.28242e-19	2	Primed Tregs	MSN
4.44635e-24	0.962785	0.438	0.218	3.50034e-19	2	Primed Tregs	TCF7
4.89371e-24	1.22154	0.549	0.315	3.85252e-19	2	Primed Tregs	NKG7
3.21869e-23	0.669326	0.713	0.453	2.53388e-18	2	Primed Tregs	MBP
7.47539e-23	0.941956	0.338	0.146	5.88493e-18	2	Primed Tregs	PLEKHO1
2.07874e-22	0.772508	0.503	0.264	1.63647e-17	2	Primed Tregs	CD226
1.11326e-20	0.721227	0.43	0.214	8.76406e-16	2	Primed Tregs	SYNE1
1.1444e-20	0.958309	0.256	0.101	9.00916e-16	2	Primed Tregs	VCL
1.18814e-20	0.767277	0.627	0.388	9.35352e-16	2	Primed Tregs	DSTN
4.96833e-20	0.315797	1	0.998	3.91127e-15	2	Primed Tregs	RPS3
7.50357e-20	0.643568	0.629	0.372	5.90711e-15	2	Primed Tregs	CCND3
8.40919e-20	0.630278	0.612	0.366	6.62005e-15	2	Primed Tregs	CD6
8.94825e-20	0.345217	1	1	7.04442e-15	2	Primed Tregs	RPS19
9.70568e-20	0.759975	0.595	0.36	7.6407e-15	2	Primed Tregs	TRG-AS1
1.05211e-19	0.361772	0.998	0.997	8.28265e-15	2	Primed Tregs	S100A6
2.39576e-19	0.780175	0.268	0.111	1.88604e-14	2	Primed Tregs	ENSG00000266088
2.52729e-19	0.785654	0.335	0.155	1.98959e-14	2	Primed Tregs	CEP85L
2.55857e-19	0.483811	0.924	0.773	2.0142e-14	2	Primed Tregs	GPSM3
2.62409e-19	0.886249	0.289	0.125	2.06579e-14	2	Primed Tregs	ZEB2
3.15365e-19	0.438148	0.489	0.273	2.48268e-14	2	Primed Tregs	HLA-DRA
4.69987e-19	0.886534	0.262	0.108	3.69993e-14	2	Primed Tregs	PLA2G2C
5.03629e-19	0.844367	0.426	0.226	3.96477e-14	2	Primed Tregs	GPR65
1.31387e-18	0.622885	0.321	0.147	1.03433e-13	2	Primed Tregs	RAB37
1.60321e-18	0.294202	1	1	1.26211e-13	2	Primed Tregs	TMSB4X
1.66024e-18	0.778963	0.325	0.149	1.30701e-13	2	Primed Tregs	GRAP2
1.75513e-18	0.702331	0.361	0.174	1.38171e-13	2	Primed Tregs	NCOA7
2.23551e-18	0.628214	0.438	0.222	1.75989e-13	2	Primed Tregs	ADAM8
2.68816e-18	0.836869	0.304	0.14	2.11623e-13	2	Primed Tregs	AKT3
4.09171e-18	0.398427	0.862	0.664	3.22116e-13	2	Primed Tregs	ITM2A
5.54972e-18	0.63	0.495	0.27	4.36896e-13	2	Primed Tregs	GIMAP2
7.71538e-18	0.368535	1	0.988	6.07385e-13	2	Primed Tregs	MYL12A
8.55809e-18	0.494174	0.843	0.654	6.73727e-13	2	Primed Tregs	C12orf75
9.55878e-18	0.756332	0.415	0.224	7.52505e-13	2	Primed Tregs	HLA-DRB1
1.2713e-17	0.566058	0.677	0.446	1.00082e-12	2	Primed Tregs	UTRN
1.40703e-17	0.837301	0.252	0.107	1.10767e-12	2	Primed Tregs	SLF1
1.42106e-17	0.62899	0.547	0.33	1.11871e-12	2	Primed Tregs	CD84
1.65811e-17	0.73398	0.39	0.194	1.30533e-12	2	Primed Tregs	PNP
1.85694e-17	0.735911	0.602	0.368	1.46186e-12	2	Primed Tregs	CLEC2B
2.18556e-17	0.620539	0.377	0.188	1.72056e-12	2	Primed Tregs	PRKY-ENSG00000293442
2.6184e-17	0.682833	0.428	0.233	2.06131e-12	2	Primed Tregs	ARL3
4.29333e-17	0.585363	0.79	0.59	3.37988e-12	2	Primed Tregs	EML4
4.98807e-17	0.835364	0.331	0.164	3.92681e-12	2	Primed Tregs	PTGER4
5.07954e-17	0.663113	0.579	0.362	3.99882e-12	2	Primed Tregs	PAG1
7.73843e-17	0.474056	0.761	0.544	6.092e-12	2	Primed Tregs	MYO1F
7.95969e-17	0.564152	0.784	0.576	6.26619e-12	2	Primed Tregs	ANXA6
8.32749e-17	0.70083	0.472	0.268	6.55573e-12	2	Primed Tregs	RNF125
8.77126e-17	0.756083	0.379	0.198	6.90508e-12	2	Primed Tregs	FGD3
1.03331e-16	0.913868	0.293	0.137	8.13465e-12	2	Primed Tregs	RBMS1
1.21749e-16	0.817072	0.325	0.159	9.58458e-12	2	Primed Tregs	ERN1
1.24882e-16	0.351056	0.962	0.85	9.8312e-12	2	Primed Tregs	ANXA2
1.72643e-16	0.277036	0.939	0.752	1.35912e-11	2	Primed Tregs	AHNAK
1.95193e-16	0.542474	0.723	0.502	1.53663e-11	2	Primed Tregs	STK17A
2.75383e-16	0.430294	0.862	0.654	2.16793e-11	2	Primed Tregs	IQGAP2
4.36208e-16	0.660367	0.356	0.178	3.434e-11	2	Primed Tregs	XBP1
1.06311e-15	0.458978	0.66	0.423	8.36926e-11	2	Primed Tregs	GLIPR2
1.1638e-15	0.52276	0.495	0.282	9.16192e-11	2	Primed Tregs	IDH2
1.60847e-15	0.49708	0.816	0.636	1.26625e-10	2	Primed Tregs	MACF1
1.74883e-15	0.545814	0.478	0.286	1.37675e-10	2	Primed Tregs	HLA-DPB1
1.8018e-15	0.767149	0.348	0.18	1.41845e-10	2	Primed Tregs	TGFBR2
2.51726e-15	0.463985	0.633	0.399	1.98169e-10	2	Primed Tregs	CD82
2.93562e-15	0.656161	0.294	0.14	2.31104e-10	2	Primed Tregs	PXN
3.03818e-15	0.502831	0.373	0.191	2.39178e-10	2	Primed Tregs	ARHGEF3
4.62141e-15	0.743374	0.268	0.123	3.63816e-10	2	Primed Tregs	ENSG00000308157
4.85738e-15	0.415911	0.906	0.784	3.82392e-10	2	Primed Tregs	FLNA
5.10733e-15	0.640591	0.398	0.216	4.02069e-10	2	Primed Tregs	CRYBG1
5.1291e-15	0.392512	0.61	0.372	4.03783e-10	2	Primed Tregs	RASGRP2
6.3491e-15	0.26789	1	0.999	4.99826e-10	2	Primed Tregs	RPS21
6.51352e-15	0.720585	0.377	0.202	5.1277e-10	2	Primed Tregs	ENSG00000284634
1.00309e-14	0.362489	0.801	0.579	7.89671e-10	2	Primed Tregs	TIMP1
1.29067e-14	0.407736	0.728	0.51	1.01607e-09	2	Primed Tregs	EVI2B
1.53238e-14	0.493279	0.753	0.542	1.20635e-09	2	Primed Tregs	NHERF1
1.9762e-14	0.66633	0.296	0.146	1.55575e-09	2	Primed Tregs	MADD
2.39624e-14	0.427977	0.74	0.504	1.88641e-09	2	Primed Tregs	MCUB
4.816e-14	0.556	0.74	0.53	3.79135e-09	2	Primed Tregs	OSTF1
4.91697e-14	0.526544	0.344	0.176	3.87084e-09	2	Primed Tregs	USB1
5.42548e-14	0.65384	0.457	0.265	4.27115e-09	2	Primed Tregs	CEMIP2
6.28875e-14	0.889081	0.258	0.124	4.95076e-09	2	Primed Tregs	SERINC5
8.19056e-14	0.592519	0.612	0.409	6.44794e-09	2	Primed Tregs	M6PR
9.08089e-14	0.792437	0.308	0.161	7.14884e-09	2	Primed Tregs	RASSF2
9.75994e-14	0.294257	0.593	0.376	7.68341e-09	2	Primed Tregs	RRBP1
1.20243e-13	0.554331	0.279	0.134	9.46604e-09	2	Primed Tregs	ADCY7
1.22008e-13	0.433295	0.992	0.948	9.60498e-09	2	Primed Tregs	FXYD5
1.40781e-13	0.697067	0.308	0.159	1.10829e-08	2	Primed Tregs	BLVRA
1.53586e-13	0.488445	0.254	0.118	1.20909e-08	2	Primed Tregs	PPTC7
1.75364e-13	0.593643	0.453	0.263	1.38054e-08	2	Primed Tregs	ARRB2
1.76966e-13	0.488715	0.748	0.563	1.39315e-08	2	Primed Tregs	SPN
1.94036e-13	0.482374	0.346	0.182	1.52753e-08	2	Primed Tregs	PTPN4
2.51165e-13	0.32418	0.954	0.891	1.97727e-08	2	Primed Tregs	HCST
2.64118e-13	0.369202	0.878	0.682	2.07924e-08	2	Primed Tregs	APOBEC3G
3.00601e-13	0.60071	0.451	0.276	2.36645e-08	2	Primed Tregs	LAIR2
5.04042e-13	0.534716	0.346	0.184	3.96802e-08	2	Primed Tregs	HSD17B11
5.23906e-13	0.560723	0.528	0.336	4.1244e-08	2	Primed Tregs	SLC4A7
6.91817e-13	0.664467	0.342	0.185	5.44626e-08	2	Primed Tregs	TSPOAP1-AS1
7.10749e-13	0.410393	0.652	0.434	5.5953e-08	2	Primed Tregs	ZAP70
7.55223e-13	0.419042	0.688	0.464	5.94542e-08	2	Primed Tregs	TNFRSF25
7.79122e-13	0.776124	0.291	0.153	6.13356e-08	2	Primed Tregs	BHLHE40
8.50647e-13	0.559254	0.3	0.155	6.69664e-08	2	Primed Tregs	ADAM19
9.19264e-13	0.608079	0.568	0.39	7.23682e-08	2	Primed Tregs	RBPJ
9.86272e-13	0.390476	0.759	0.54	7.76433e-08	2	Primed Tregs	BIN1
1.01101e-12	0.335009	0.493	0.285	7.95904e-08	2	Primed Tregs	ANKRD13D
1.08882e-12	0.373438	0.912	0.832	8.57165e-08	2	Primed Tregs	FYB1
1.13289e-12	0.436668	0.606	0.406	8.91859e-08	2	Primed Tregs	RPS6KA3
1.15518e-12	0.466247	0.505	0.315	9.09402e-08	2	Primed Tregs	CDC25B
1.27619e-12	0.359355	0.91	0.767	1.00466e-07	2	Primed Tregs	EVL
1.75008e-12	0.290001	0.96	0.912	1.37774e-07	2	Primed Tregs	ITGB2
2.82576e-12	0.52593	0.499	0.311	2.22455e-07	2	Primed Tregs	SEMA4D
2.9453e-12	0.535823	0.47	0.289	2.31866e-07	2	Primed Tregs	NFATC3
3.16084e-12	0.493422	0.327	0.174	2.48834e-07	2	Primed Tregs	GPKOW
3.16966e-12	0.334861	0.916	0.858	2.49528e-07	2	Primed Tregs	CAPZB
3.29273e-12	0.591021	0.273	0.141	2.59217e-07	2	Primed Tregs	UBASH3A
5.11044e-12	0.659641	0.26	0.132	4.02315e-07	2	Primed Tregs	FKBP11
5.66475e-12	0.30898	0.537	0.336	4.45952e-07	2	Primed Tregs	ADGRE5
5.85624e-12	0.500168	0.495	0.306	4.61027e-07	2	Primed Tregs	NR3C1
5.95689e-12	0.512052	0.352	0.197	4.6895e-07	2	Primed Tregs	WDR54
6.19248e-12	0.436957	0.405	0.232	4.87497e-07	2	Primed Tregs	SLCO3A1
8.27512e-12	0.322296	0.883	0.712	6.51451e-07	2	Primed Tregs	ANKRD12
9.48686e-12	0.380385	0.3	0.16	7.46843e-07	2	Primed Tregs	TSHZ2
9.63863e-12	0.693439	0.331	0.187	7.58792e-07	2	Primed Tregs	DLEU2
1.18854e-11	0.438196	0.627	0.427	9.35669e-07	2	Primed Tregs	POLR2J3-ENSG00000285437
1.23147e-11	0.345394	0.876	0.738	9.6946e-07	2	Primed Tregs	YWHAQ
2.19865e-11	0.745617	0.348	0.2	1.73086e-06	2	Primed Tregs	TESPA1
2.29907e-11	0.341148	0.933	0.816	1.80992e-06	2	Primed Tregs	SSR2
2.59589e-11	0.50747	0.511	0.333	2.04359e-06	2	Primed Tregs	SMARCA2
2.70048e-11	0.497579	0.467	0.284	2.12592e-06	2	Primed Tregs	USP3
2.8559e-11	0.441886	0.511	0.329	2.24828e-06	2	Primed Tregs	CD96
3.75314e-11	0.391352	0.646	0.438	2.95463e-06	2	Primed Tregs	TRADD
4.01825e-11	0.545178	0.553	0.369	3.16333e-06	2	Primed Tregs	ZYX
4.72233e-11	0.474441	0.34	0.192	3.71761e-06	2	Primed Tregs	PRKX
6.11621e-11	0.404102	0.558	0.359	4.81493e-06	2	Primed Tregs	RALA
6.77524e-11	0.515298	0.308	0.17	5.33374e-06	2	Primed Tregs	BCL9L
7.65685e-11	0.307223	0.577	0.382	6.02778e-06	2	Primed Tregs	SEPTIN11
8.77383e-11	0.40942	0.323	0.179	6.90711e-06	2	Primed Tregs	CPPED1
9.18993e-11	0.714639	0.337	0.186	7.23468e-06	2	Primed Tregs	SOS1
9.21462e-11	0.543309	0.43	0.264	7.25411e-06	2	Primed Tregs	PTPN18
9.51673e-11	0.420748	0.43	0.254	7.49195e-06	2	Primed Tregs	FLI1
9.59179e-11	0.572616	0.468	0.302	7.55104e-06	2	Primed Tregs	ATXN1
1.05069e-10	0.428164	0.604	0.405	8.27147e-06	2	Primed Tregs	GLIPR1
1.43137e-10	0.477272	0.57	0.38	1.12683e-05	2	Primed Tregs	TSPAN14
1.60423e-10	0.412197	0.321	0.179	1.26292e-05	2	Primed Tregs	IFT57
1.70226e-10	0.281604	0.935	0.833	1.34009e-05	2	Primed Tregs	LSP1
1.8587e-10	0.448293	0.685	0.5	1.46324e-05	2	Primed Tregs	ADD3
1.95549e-10	0.337831	0.52	0.335	1.53944e-05	2	Primed Tregs	TPST2
2.29535e-10	0.551064	0.31	0.174	1.80699e-05	2	Primed Tregs	LRRC8C
2.64372e-10	0.306894	0.342	0.198	2.08124e-05	2	Primed Tregs	SESN3
2.71781e-10	0.380489	0.293	0.16	2.13957e-05	2	Primed Tregs	KATNA1
3.12543e-10	0.489616	0.551	0.369	2.46047e-05	2	Primed Tregs	LPIN2
3.22211e-10	0.369647	0.472	0.3	2.53657e-05	2	Primed Tregs	PRKCB
3.25265e-10	0.42099	0.384	0.224	2.56062e-05	2	Primed Tregs	ACAT1
6.76021e-10	0.400472	0.453	0.281	5.32191e-05	2	Primed Tregs	RAB4A
8.48382e-10	0.320684	0.31	0.172	6.6788e-05	2	Primed Tregs	CHST12
8.54806e-10	0.393128	0.392	0.238	6.72937e-05	2	Primed Tregs	ITPR2
1.01412e-09	0.365397	0.522	0.336	7.98359e-05	2	Primed Tregs	ARAP2
1.17548e-09	0.336318	0.675	0.472	9.25384e-05	2	Primed Tregs	ESYT1
1.1782e-09	0.432503	0.337	0.198	9.27522e-05	2	Primed Tregs	LENG8
1.22992e-09	0.432831	0.587	0.406	9.68242e-05	2	Primed Tregs	PIP4K2A
1.27731e-09	0.393912	0.511	0.335	0.000100555	2	Primed Tregs	MRPL3
1.38768e-09	0.462533	0.48	0.313	0.000109244	2	Primed Tregs	NIN
1.59541e-09	0.566427	0.377	0.234	0.000125597	2	Primed Tregs	ANXA4
1.68702e-09	0.409698	0.298	0.169	0.000132809	2	Primed Tregs	SNUPN
2.04397e-09	0.431199	0.681	0.509	0.000160909	2	Primed Tregs	GPRIN3
2.29081e-09	0.470317	0.52	0.349	0.000180342	2	Primed Tregs	SH3BP5
2.30065e-09	0.311228	0.897	0.774	0.000181117	2	Primed Tregs	RPS4Y1
2.40821e-09	0.436054	0.264	0.145	0.000189584	2	Primed Tregs	WDFY2
2.48402e-09	0.280948	0.315	0.179	0.000195552	2	Primed Tregs	ATP6V1H
2.53802e-09	0.364061	0.646	0.47	0.000199803	2	Primed Tregs	MED10
2.54704e-09	0.368705	0.409	0.257	0.000200513	2	Primed Tregs	MPRIP
2.62043e-09	0.37603	0.306	0.175	0.000206291	2	Primed Tregs	ORAI2
2.75976e-09	0.441633	0.3	0.172	0.000217259	2	Primed Tregs	NFATC2
3.10918e-09	0.387553	0.325	0.189	0.000244767	2	Primed Tregs	AKAP11
3.40958e-09	0.307453	0.516	0.337	0.000268416	2	Primed Tregs	MAP4K4
3.42743e-09	0.395214	0.405	0.249	0.000269821	2	Primed Tregs	DIDO1
3.78668e-09	0.457242	0.472	0.303	0.000298103	2	Primed Tregs	ETHE1
4.46207e-09	0.44301	0.281	0.158	0.000351272	2	Primed Tregs	IFNGR1
4.58138e-09	0.310259	0.367	0.218	0.000360664	2	Primed Tregs	ELOVL1
4.64103e-09	0.469621	0.262	0.146	0.000365361	2	Primed Tregs	CHD9
4.8718e-09	0.388803	0.335	0.194	0.000383527	2	Primed Tregs	EIF2B2
5.05416e-09	0.431374	0.323	0.191	0.000397883	2	Primed Tregs	FBXO22
5.25626e-09	0.459884	0.264	0.146	0.000413794	2	Primed Tregs	C16orf54
5.43217e-09	0.590916	0.256	0.143	0.000427642	2	Primed Tregs	DTD1
6.40848e-09	0.329027	0.457	0.294	0.000504501	2	Primed Tregs	PLEC
7.1818e-09	0.36511	0.522	0.354	0.00056538	2	Primed Tregs	MGST3
7.65937e-09	0.378691	0.411	0.261	0.000602976	2	Primed Tregs	NOL8
7.99091e-09	0.28122	0.864	0.709	0.000629076	2	Primed Tregs	ANXA5
8.2388e-09	0.324433	0.289	0.164	0.000648591	2	Primed Tregs	APEH
8.36399e-09	0.286893	0.467	0.302	0.000658447	2	Primed Tregs	TMEM243
9.19281e-09	0.369104	0.767	0.633	0.000723695	2	Primed Tregs	AAK1
9.19544e-09	0.427624	0.296	0.174	0.000723902	2	Primed Tregs	AGAP2
9.22298e-09	0.454687	0.379	0.236	0.00072607	2	Primed Tregs	EHBP1L1
9.63405e-09	0.465705	0.26	0.147	0.000758431	2	Primed Tregs	CASP6
1.03234e-08	0.363731	0.331	0.197	0.000812698	2	Primed Tregs	THADA
1.03771e-08	0.431019	0.268	0.15	0.00081693	2	Primed Tregs	SETD3
1.11929e-08	0.459999	0.275	0.158	0.000881149	2	Primed Tregs	S100PBP
1.21198e-08	0.3312	0.713	0.529	0.000954116	2	Primed Tregs	PPP1CC
1.2336e-08	0.329147	0.459	0.299	0.000971138	2	Primed Tregs	JARID2
1.31508e-08	0.313994	0.793	0.62	0.00103528	2	Primed Tregs	SNHG5
1.41849e-08	0.328697	0.457	0.291	0.00111669	2	Primed Tregs	HIGD1A
1.43597e-08	0.548332	0.287	0.166	0.00113045	2	Primed Tregs	TRANK1
1.45008e-08	0.290975	0.344	0.203	0.00114156	2	Primed Tregs	ZNF791
1.46325e-08	0.386662	0.382	0.24	0.00115193	2	Primed Tregs	ATF7IP2
1.58452e-08	0.475705	0.325	0.196	0.0012474	2	Primed Tregs	KCNA3
1.65612e-08	0.304503	0.394	0.244	0.00130376	2	Primed Tregs	MRPL10
1.74126e-08	0.349316	0.446	0.287	0.00137079	2	Primed Tregs	ESD
1.79564e-08	0.384052	0.489	0.326	0.0014136	2	Primed Tregs	ST6GAL1
1.8995e-08	0.333232	0.583	0.401	0.00149536	2	Primed Tregs	NMI
2.03733e-08	0.34543	0.256	0.143	0.00160387	2	Primed Tregs	NFATC1
2.04121e-08	0.383596	0.306	0.177	0.00160692	2	Primed Tregs	ZNF652
2.24181e-08	0.346089	0.488	0.316	0.00176484	2	Primed Tregs	PDLIM2
2.29291e-08	0.319472	0.359	0.216	0.00180507	2	Primed Tregs	TRIM8
2.61686e-08	0.40437	0.501	0.364	0.00206009	2	Primed Tregs	SLFN12L
2.62024e-08	0.419772	0.262	0.15	0.00206276	2	Primed Tregs	ZBTB44
2.69507e-08	0.463546	0.325	0.198	0.00212167	2	Primed Tregs	CCDC71L
2.7258e-08	0.328959	0.505	0.341	0.00214586	2	Primed Tregs	PDCD4
3.05422e-08	0.302036	0.335	0.203	0.0024044	2	Primed Tregs	PDE7A
3.29958e-08	0.355643	0.665	0.479	0.00259757	2	Primed Tregs	PLP2
3.37634e-08	0.479637	0.398	0.255	0.00265799	2	Primed Tregs	FABP5
3.49993e-08	0.484564	0.258	0.148	0.00275529	2	Primed Tregs	PURB
3.68494e-08	0.337952	0.66	0.491	0.00290093	2	Primed Tregs	OGDH
3.92856e-08	0.326341	0.275	0.158	0.00309272	2	Primed Tregs	EPN1
3.94725e-08	0.408022	0.579	0.395	0.00310743	2	Primed Tregs	SYTL1
4.04549e-08	0.261727	0.442	0.28	0.00318478	2	Primed Tregs	TIMMDC1
4.27811e-08	0.261801	0.413	0.261	0.0033679	2	Primed Tregs	SLAMF6
4.33546e-08	0.353911	0.293	0.17	0.00341305	2	Primed Tregs	LYSMD2
4.43044e-08	0.535878	0.273	0.164	0.00348782	2	Primed Tregs	IL18R1
4.67456e-08	0.352607	0.646	0.461	0.00368	2	Primed Tregs	TEX264
4.81119e-08	0.309202	0.574	0.392	0.00378756	2	Primed Tregs	SIGIRR
4.81674e-08	0.312636	0.254	0.144	0.00379193	2	Primed Tregs	DDAH2
5.88018e-08	0.35345	0.293	0.173	0.00462911	2	Primed Tregs	ING4
5.96457e-08	0.28976	0.595	0.419	0.00469555	2	Primed Tregs	TMC8
6.17309e-08	0.254985	0.761	0.625	0.00485971	2	Primed Tregs	PPP2R5C
6.27484e-08	0.322109	0.337	0.207	0.00493981	2	Primed Tregs	SLC20A1
6.65856e-08	0.28329	0.457	0.299	0.00524189	2	Primed Tregs	MOB2
6.90184e-08	0.319235	0.392	0.247	0.00543341	2	Primed Tregs	ATP11B
7.70486e-08	0.338854	0.272	0.158	0.00606557	2	Primed Tregs	RPL18AP3
8.39387e-08	0.490492	0.268	0.159	0.00660799	2	Primed Tregs	FBXO45
9.50847e-08	0.353186	0.304	0.184	0.00748545	2	Primed Tregs	ANKRD13A
9.71317e-08	0.264225	0.553	0.379	0.0076466	2	Primed Tregs	RAB29
9.91341e-08	0.369777	0.424	0.275	0.00780423	2	Primed Tregs	MED28
1.04947e-07	0.431324	0.256	0.151	0.00826183	2	Primed Tregs	ANXA2R
1.10504e-07	0.264344	0.893	0.759	0.00869935	2	Primed Tregs	UBXN1
1.18624e-07	0.343423	0.352	0.223	0.00933857	2	Primed Tregs	GBP3
1.19276e-07	0.496092	0.266	0.159	0.00938988	2	Primed Tregs	VPS33A
1.26443e-07	0.325996	0.25	0.143	0.00995408	2	Primed Tregs	EPC2
1.2716e-07	0.295291	0.346	0.217	0.0100105	2	Primed Tregs	ZEB1
1.27982e-07	0.359154	0.346	0.215	0.0100752	2	Primed Tregs	HERPUD2
1.44054e-07	0.323041	0.333	0.208	0.0113405	2	Primed Tregs	GYG1
1.56645e-07	0.3202	0.895	0.817	0.0123317	2	Primed Tregs	SLFN5
1.64351e-07	0.419199	0.283	0.173	0.0129384	2	Primed Tregs	HLA-DQB1
1.66053e-07	0.259316	0.415	0.267	0.0130724	2	Primed Tregs	AP1M1
1.72961e-07	0.340515	0.598	0.448	0.0136162	2	Primed Tregs	SP140
1.98359e-07	0.393393	0.738	0.545	0.0156157	2	Primed Tregs	TNFAIP8
2.0049e-07	0.304314	0.468	0.314	0.0157834	2	Primed Tregs	IRF9
2.0266e-07	0.257003	0.275	0.163	0.0159542	2	Primed Tregs	TRIM44
2.40846e-07	0.415331	0.25	0.147	0.0189604	2	Primed Tregs	MEX3C
2.48773e-07	0.262604	0.901	0.82	0.0195844	2	Primed Tregs	TLN1
2.50889e-07	0.273298	0.952	0.863	0.019751	2	Primed Tregs	SARAF
2.53571e-07	0.300783	0.386	0.251	0.0199621	2	Primed Tregs	NBEAL2
2.53742e-07	0.314255	0.472	0.331	0.0199756	2	Primed Tregs	HLA-DPA1
2.57753e-07	0.337461	0.306	0.189	0.0202914	2	Primed Tregs	ZNF276
2.67395e-07	0.330213	0.262	0.156	0.0210504	2	Primed Tregs	STK39
2.78892e-07	0.375658	0.31	0.192	0.0219555	2	Primed Tregs	GOSR2
3.01974e-07	0.270452	0.526	0.361	0.0237726	2	Primed Tregs	RAP2B
3.06126e-07	0.268578	0.537	0.373	0.0240994	2	Primed Tregs	RABGAP1L
3.08559e-07	0.402373	0.277	0.169	0.024291	2	Primed Tregs	CDC14A
3.09172e-07	0.423165	0.325	0.204	0.0243392	2	Primed Tregs	ZFAND2B
3.90658e-07	0.390769	0.264	0.158	0.0307541	2	Primed Tregs	ARHGAP35
4.16188e-07	0.320412	0.289	0.181	0.032764	2	Primed Tregs	RDH10
4.68532e-07	0.403625	0.279	0.169	0.0368847	2	Primed Tregs	NCALD
5.02462e-07	0.366039	0.415	0.276	0.0395558	2	Primed Tregs	RPS6KA1
5.05325e-07	0.271037	0.654	0.481	0.0397812	2	Primed Tregs	SUN2
5.38282e-07	0.414951	0.358	0.235	0.0423757	2	Primed Tregs	PDE3B
6.34718e-07	0.355379	0.258	0.155	0.0499675	2	Primed Tregs	ZNF224
6.3806e-07	0.267214	0.413	0.276	0.0502306	2	Primed Tregs	RICTOR
6.99067e-07	0.31868	0.524	0.373	0.0550333	2	Primed Tregs	RNF149
7.5016e-07	0.293401	0.272	0.165	0.0590556	2	Primed Tregs	ARMT1
7.81699e-07	0.371132	0.365	0.235	0.0615384	2	Primed Tregs	IBTK
8.30874e-07	0.260601	0.837	0.715	0.0654097	2	Primed Tregs	SMDT1
8.7961e-07	0.489676	0.293	0.184	0.0692464	2	Primed Tregs	PAPSS1
8.88407e-07	0.3726	0.499	0.351	0.0699389	2	Primed Tregs	PIK3R1
9.55549e-07	0.302064	0.472	0.321	0.0752246	2	Primed Tregs	TRAPPC6A
1.02855e-06	0.333051	0.308	0.192	0.0809718	2	Primed Tregs	AP3M2
1.03773e-06	0.331276	0.474	0.344	0.0816939	2	Primed Tregs	DDIT4
1.09774e-06	0.31041	0.304	0.192	0.0864186	2	Primed Tregs	CALHM2
1.18449e-06	0.329268	0.27	0.165	0.0932482	2	Primed Tregs	MVD
1.21362e-06	0.2634	0.289	0.18	0.0955412	2	Primed Tregs	FBXL3
1.23977e-06	0.318102	0.333	0.216	0.0975995	2	Primed Tregs	ENSG00000294153
1.2838e-06	0.291993	0.765	0.609	0.101066	2	Primed Tregs	SRI
1.31601e-06	0.353416	0.34	0.222	0.103602	2	Primed Tregs	LMF2
1.35641e-06	0.311373	0.291	0.181	0.106782	2	Primed Tregs	ZNF22
1.43156e-06	0.306872	0.266	0.163	0.112698	2	Primed Tregs	NPHP3
1.48419e-06	0.466285	0.31	0.201	0.116842	2	Primed Tregs	ITM2C
1.51046e-06	0.325297	0.379	0.252	0.11891	2	Primed Tregs	BORCS7
1.63261e-06	0.266962	0.526	0.357	0.128526	2	Primed Tregs	HK1
1.67311e-06	0.275083	0.367	0.243	0.131714	2	Primed Tregs	CEP164
1.69598e-06	0.312563	0.342	0.221	0.133515	2	Primed Tregs	TRNT1
1.73353e-06	0.272891	0.296	0.186	0.136471	2	Primed Tregs	LRCH3
2.00035e-06	0.302761	0.302	0.195	0.157476	2	Primed Tregs	ZNF708
2.09154e-06	0.313392	0.279	0.174	0.164654	2	Primed Tregs	NNT
2.22721e-06	0.262964	0.371	0.239	0.175335	2	Primed Tregs	PEX16
2.26607e-06	0.259874	0.315	0.202	0.178394	2	Primed Tregs	NLRC5
2.50016e-06	0.315328	0.597	0.451	0.196823	2	Primed Tregs	RGS19
2.60993e-06	0.270738	0.453	0.31	0.205464	2	Primed Tregs	RBL2
2.63332e-06	0.258717	0.511	0.355	0.207305	2	Primed Tregs	IL16
2.63974e-06	0.268472	0.26	0.161	0.207811	2	Primed Tregs	PRKCA
2.67086e-06	0.352094	0.493	0.351	0.210261	2	Primed Tregs	HELZ
2.68376e-06	0.268774	0.323	0.208	0.211276	2	Primed Tregs	TDP2
3.11279e-06	0.250338	0.268	0.164	0.245052	2	Primed Tregs	GARS1-DT
3.38706e-06	0.273144	0.449	0.314	0.266643	2	Primed Tregs	EIF2A
3.41909e-06	0.254786	0.451	0.31	0.269165	2	Primed Tregs	KMT2B
3.45793e-06	0.293797	0.262	0.163	0.272222	2	Primed Tregs	BLTP2
3.55437e-06	0.259917	0.772	0.602	0.279814	2	Primed Tregs	RTF2
4.10454e-06	0.251337	0.314	0.205	0.323126	2	Primed Tregs	MAPK1
4.36538e-06	0.252542	0.268	0.168	0.34366	2	Primed Tregs	LETMD1
4.58948e-06	0.27764	0.35	0.234	0.361303	2	Primed Tregs	N4BP2
4.66601e-06	0.277843	0.457	0.317	0.367327	2	Primed Tregs	UBR2
4.90676e-06	0.265233	0.352	0.229	0.38628	2	Primed Tregs	TAGAP
5.76482e-06	0.333401	0.411	0.285	0.45383	2	Primed Tregs	FBXO9
6.0688e-06	0.2858	0.53	0.384	0.47776	2	Primed Tregs	PSMA3-AS1
6.35554e-06	0.250272	0.509	0.365	0.500333	2	Primed Tregs	RAPGEF1
8.45783e-06	0.297024	0.352	0.235	0.665834	2	Primed Tregs	USP4
8.88619e-06	0.273391	0.312	0.204	0.699556	2	Primed Tregs	VAV1
9.89702e-06	0.344076	0.304	0.202	0.779133	2	Primed Tregs	C1GALT1
1.01286e-05	0.284798	0.31	0.205	0.797363	2	Primed Tregs	IARS1
1.01623e-05	0.303293	0.845	0.724	0.800016	2	Primed Tregs	PPDPF
1.28758e-05	0.280519	0.298	0.197	1	2	Primed Tregs	TMEM43
1.29591e-05	0.261698	0.415	0.284	1	2	Primed Tregs	ZDHHC24
1.33987e-05	0.293663	0.478	0.337	1	2	Primed Tregs	DCAF7
1.35778e-05	0.318242	0.298	0.196	1	2	Primed Tregs	PDE4D
1.59729e-05	0.289123	0.293	0.196	1	2	Primed Tregs	SEL1L3
1.66659e-05	0.264297	0.356	0.242	1	2	Primed Tregs	DANCR
1.69491e-05	0.254115	0.553	0.405	1	2	Primed Tregs	GOLGA7
1.69757e-05	0.267654	0.501	0.362	1	2	Primed Tregs	CDK13
1.82998e-05	0.33522	0.285	0.189	1	2	Primed Tregs	STAT4
2.27153e-05	0.357217	0.398	0.283	1	2	Primed Tregs	HACD4
2.56807e-05	0.329917	0.321	0.219	1	2	Primed Tregs	CUL4A
2.76152e-05	0.286094	0.268	0.173	1	2	Primed Tregs	KLHL36
2.81847e-05	0.289334	0.516	0.378	1	2	Primed Tregs	TRAPPC10
2.91273e-05	0.268662	0.44	0.306	1	2	Primed Tregs	XIAP
2.94975e-05	0.311445	0.256	0.169	1	2	Primed Tregs	CTDSP2
3.44599e-05	0.312068	0.585	0.436	1	2	Primed Tregs	PSTPIP1
3.47918e-05	0.279821	0.287	0.192	1	2	Primed Tregs	DMAP1
3.50778e-05	0.266938	0.618	0.46	1	2	Primed Tregs	REST
3.85793e-05	0.266761	0.275	0.184	1	2	Primed Tregs	SSBP3
4.03105e-05	0.260972	0.438	0.315	1	2	Primed Tregs	NFATC2IP
4.08921e-05	0.290601	0.361	0.25	1	2	Primed Tregs	TRPV2
5.00152e-05	0.300083	0.346	0.239	1	2	Primed Tregs	GMPR2
5.12583e-05	0.265045	0.308	0.208	1	2	Primed Tregs	ATP2A3
5.89795e-05	0.257971	0.333	0.228	1	2	Primed Tregs	ARL8B
5.90587e-05	0.328545	0.423	0.31	1	2	Primed Tregs	TRIM56
6.111e-05	0.328133	0.314	0.216	1	2	Primed Tregs	KIAA0319L
7.04769e-05	0.367146	0.293	0.201	1	2	Primed Tregs	RRM1
0.000101892	0.254322	0.272	0.186	1	2	Primed Tregs	ST3GAL1
0.000117035	0.335171	0.315	0.221	1	2	Primed Tregs	CGAS
0.00012495	0.307615	0.254	0.173	1	2	Primed Tregs	STK11
0.000130985	0.260429	0.562	0.429	1	2	Primed Tregs	ACAA2
0.000132384	0.270438	0.434	0.317	1	2	Primed Tregs	CSGALNACT2
0.000161879	0.269605	0.287	0.197	1	2	Primed Tregs	DEGS1
0.000171006	0.265444	0.26	0.177	1	2	Primed Tregs	METAP1
0.000173306	0.266151	0.641	0.508	1	2	Primed Tregs	ATM
0.00023677	0.286816	0.667	0.545	1	2	Primed Tregs	RAB27A
0.000243124	0.294906	0.352	0.256	1	2	Primed Tregs	MEF2A
0.000574101	0.305131	0.285	0.202	1	2	Primed Tregs	ARHGEF2
0.00158125	0.276225	0.287	0.214	1	2	Primed Tregs	JAML
0.00342041	0.256424	0.342	0.261	1	2	Primed Tregs	ZNF267
3.70352e-215	5.4592	0.833	0.06	2.91556e-210	3	Activated Tregs	EGR3
5.88018e-148	5.52368	0.629	0.05	4.62911e-143	3	Activated Tregs	NR4A1
3.00198e-140	4.99167	0.674	0.064	2.36328e-135	3	Activated Tregs	EGR1
1.70924e-50	2.71618	0.977	0.512	1.34559e-45	3	Activated Tregs	DUSP2
5.74659e-36	3.77784	0.485	0.124	4.52394e-31	3	Activated Tregs	CD69
2.80824e-35	3.26913	0.447	0.106	2.21076e-30	3	Activated Tregs	NFKBID
5.33155e-26	1.46546	0.947	0.757	4.19721e-21	3	Activated Tregs	IER2
3.98446e-24	2.2502	0.386	0.105	3.13673e-19	3	Activated Tregs	KDM6B
8.75699e-21	1.84792	0.727	0.392	6.89385e-16	3	Activated Tregs	ID3
1.96238e-19	1.79586	0.78	0.532	1.54487e-14	3	Activated Tregs	PIM3
5.51621e-19	2.51433	0.735	0.469	4.34258e-14	3	Activated Tregs	BTG2
7.90441e-17	1.05295	0.917	0.733	6.22266e-12	3	Activated Tregs	PTPN7
1.93958e-16	1.23421	0.795	0.524	1.52691e-11	3	Activated Tregs	ICOS
2.34451e-16	1.36029	0.773	0.463	1.84569e-11	3	Activated Tregs	NFE2L2
6.52286e-15	1.97687	0.364	0.136	5.13505e-10	3	Activated Tregs	TNF
2.49518e-14	1.75033	0.606	0.34	1.9643e-09	3	Activated Tregs	ZFP36
7.32186e-14	1.72779	0.386	0.151	5.76406e-09	3	Activated Tregs	SERTAD1
8.15695e-14	2.15011	0.28	0.091	6.42148e-09	3	Activated Tregs	NAB2
4.79564e-13	1.46582	0.697	0.449	3.77532e-08	3	Activated Tregs	NAMPT
6.24515e-13	0.972624	0.864	0.664	4.91643e-08	3	Activated Tregs	JUNB
1.48581e-12	1.74625	0.409	0.181	1.16969e-07	3	Activated Tregs	PTGER4
1.73439e-12	0.851365	0.985	0.934	1.36538e-07	3	Activated Tregs	JUND
7.8896e-12	1.16981	0.803	0.578	6.21101e-07	3	Activated Tregs	NFKBIA
1.98229e-11	0.915963	0.879	0.71	1.56053e-06	3	Activated Tregs	CTLA4
2.62514e-11	1.44976	0.515	0.278	2.06662e-06	3	Activated Tregs	REL
3.12938e-11	1.49829	0.742	0.541	2.46357e-06	3	Activated Tregs	ZFP36L1
1.71492e-10	0.885366	0.864	0.763	1.35006e-05	3	Activated Tregs	BIRC3
1.09417e-09	0.736946	0.864	0.715	8.61378e-05	3	Activated Tregs	DDX3X
4.32607e-09	0.793371	0.72	0.475	0.000340566	3	Activated Tregs	RGCC
5.91099e-09	0.386835	1	0.985	0.000465337	3	Activated Tregs	SRGN
6.13581e-09	0.881585	0.818	0.662	0.000483035	3	Activated Tregs	ELF1
8.36862e-09	1.45459	0.295	0.125	0.000658812	3	Activated Tregs	ZC3H12A
2.19888e-08	0.537253	1	0.999	0.00173104	3	Activated Tregs	MALAT1
2.21555e-08	0.901381	0.75	0.593	0.00174417	3	Activated Tregs	RUNX3
3.87019e-08	0.630091	0.879	0.808	0.00304677	3	Activated Tregs	PNRC1
4.9315e-08	0.548075	0.977	0.947	0.00388227	3	Activated Tregs	EZR
4.97584e-08	0.965644	0.53	0.31	0.00391718	3	Activated Tregs	NFKB2
5.13909e-08	1.47493	0.318	0.148	0.00404569	3	Activated Tregs	FOSL2
5.50453e-08	0.884898	0.568	0.378	0.00433339	3	Activated Tregs	PMAIP1
6.34215e-08	0.653131	0.765	0.534	0.00499279	3	Activated Tregs	HDAC7
7.06366e-08	0.627813	0.848	0.687	0.0055608	3	Activated Tregs	TALAM1
7.67711e-08	0.815518	0.583	0.386	0.00604373	3	Activated Tregs	TUT7
1.48745e-07	0.958583	0.583	0.398	0.0117098	3	Activated Tregs	NFKB1
1.57573e-07	1.48237	0.273	0.121	0.0124048	3	Activated Tregs	NFKBIZ
5.32443e-07	2.05647	0.265	0.121	0.041916	3	Activated Tregs	FOS
6.03732e-07	0.956335	0.379	0.199	0.0475282	3	Activated Tregs	PDCD1
1.10718e-06	2.02326	0.295	0.158	0.0871618	3	Activated Tregs	SDC4
1.17108e-06	0.727277	0.553	0.364	0.0921923	3	Activated Tregs	BCL2
1.309e-06	0.666545	0.811	0.666	0.10305	3	Activated Tregs	PYHIN1
1.53684e-06	0.271815	1	0.974	0.120986	3	Activated Tregs	NEAT1
1.65476e-06	0.767805	0.508	0.319	0.130269	3	Activated Tregs	HIVEP1
1.95636e-06	0.792369	0.659	0.474	0.154012	3	Activated Tregs	SDCBP
2.14542e-06	0.706472	0.742	0.587	0.168896	3	Activated Tregs	LYST
2.27165e-06	0.794423	0.894	0.856	0.178834	3	Activated Tregs	ARID5B
4.44461e-06	0.791173	0.523	0.343	0.349897	3	Activated Tregs	NSUN6
4.66346e-06	0.492513	0.932	0.894	0.367126	3	Activated Tregs	STK4
5.10368e-06	1.25315	0.667	0.515	0.401782	3	Activated Tregs	CREM
6.16246e-06	0.721006	0.659	0.532	0.485134	3	Activated Tregs	NABP1
9.73243e-06	1.17934	0.303	0.164	0.766176	3	Activated Tregs	PLK3
1.02583e-05	1.14246	0.439	0.277	0.807571	3	Activated Tregs	PHLDA1
1.46219e-05	0.591313	0.727	0.553	1	3	Activated Tregs	WSB1
1.62799e-05	0.904361	0.576	0.381	1	3	Activated Tregs	EVI2A
1.72913e-05	0.57098	0.826	0.688	1	3	Activated Tregs	TBC1D4
1.81264e-05	0.864018	0.364	0.211	1	3	Activated Tregs	SRSF6
2.11304e-05	0.82881	0.295	0.153	1	3	Activated Tregs	ENSG00000289382
2.45844e-05	0.540835	0.871	0.79	1	3	Activated Tregs	STK17B
2.86229e-05	0.324009	0.992	0.952	1	3	Activated Tregs	SYNE2
3.05688e-05	0.894565	0.455	0.281	1	3	Activated Tregs	TNFRSF9
3.13365e-05	0.706637	0.652	0.491	1	3	Activated Tregs	OTULIN
4.00369e-05	0.81399	0.417	0.265	1	3	Activated Tregs	ZNF831
4.11322e-05	1.05358	0.28	0.156	1	3	Activated Tregs	NFATC1
4.22788e-05	0.527921	0.682	0.512	1	3	Activated Tregs	SPPL2A
4.27485e-05	0.385892	0.955	0.915	1	3	Activated Tregs	PRRC2C
4.35854e-05	0.959867	0.621	0.473	1	3	Activated Tregs	MIR142HG
4.77455e-05	0.891275	0.402	0.254	1	3	Activated Tregs	GABPB1-IT1
5.58105e-05	1.22006	0.288	0.167	1	3	Activated Tregs	TRIB1
5.86974e-05	0.999238	0.341	0.204	1	3	Activated Tregs	SLC1A5
5.98529e-05	0.345227	1	0.948	1	3	Activated Tregs	GBP2
6.19478e-05	0.626985	0.636	0.484	1	3	Activated Tregs	SAMSN1
6.23032e-05	0.97958	0.341	0.211	1	3	Activated Tregs	SIAH2
6.3686e-05	0.549745	0.652	0.507	1	3	Activated Tregs	IGF2R
9.47738e-05	0.948955	0.386	0.251	1	3	Activated Tregs	IER5
0.000104294	0.638484	0.432	0.277	1	3	Activated Tregs	ENSG00000272211
0.000111793	0.832606	0.341	0.207	1	3	Activated Tregs	ASL
0.000116351	0.580891	0.75	0.613	1	3	Activated Tregs	CHD3
0.000117885	1.7716	0.379	0.249	1	3	Activated Tregs	GADD45B
0.000121101	0.496456	0.598	0.423	1	3	Activated Tregs	LRBA
0.000128404	0.879664	0.409	0.275	1	3	Activated Tregs	ATG101
0.000131583	0.602677	0.765	0.609	1	3	Activated Tregs	G3BP2
0.000154706	0.922448	0.348	0.215	1	3	Activated Tregs	KIF3B
0.000160882	0.64795	0.765	0.693	1	3	Activated Tregs	FAM89B
0.000161373	0.742913	0.47	0.328	1	3	Activated Tregs	LINC00963
0.000168041	0.402973	0.644	0.459	1	3	Activated Tregs	TIPRL
0.000168409	0.705605	0.394	0.261	1	3	Activated Tregs	LINC00513
0.000169083	0.608216	0.515	0.368	1	3	Activated Tregs	SBNO1
0.000173206	0.830695	0.424	0.278	1	3	Activated Tregs	CSF1
0.000189234	0.498711	0.5	0.346	1	3	Activated Tregs	MAPRE1
0.000198644	0.310529	0.902	0.846	1	3	Activated Tregs	DDX17
0.000214747	0.460136	0.939	0.875	1	3	Activated Tregs	TPM4
0.000235023	0.72292	0.424	0.29	1	3	Activated Tregs	CWC22
0.000236284	0.591208	0.47	0.318	1	3	Activated Tregs	TMED5
0.00024717	1.10082	0.303	0.191	1	3	Activated Tregs	RNASEK
0.000264377	0.614167	0.341	0.205	1	3	Activated Tregs	DCAF5
0.000363082	0.532272	0.5	0.371	1	3	Activated Tregs	PNKP
0.000366958	0.606226	0.47	0.324	1	3	Activated Tregs	POLR2A
0.00038632	0.534983	0.636	0.528	1	3	Activated Tregs	TFRC
0.000405591	0.562357	0.735	0.586	1	3	Activated Tregs	RNF19A
0.000409238	0.78254	0.318	0.196	1	3	Activated Tregs	DEDD2
0.00041062	0.833922	0.439	0.317	1	3	Activated Tregs	KPNA3
0.000411238	0.638962	0.333	0.204	1	3	Activated Tregs	MAPK6
0.000411244	0.60909	0.523	0.367	1	3	Activated Tregs	LARP1
0.000427826	0.737718	0.341	0.21	1	3	Activated Tregs	TSPYL1
0.000429879	0.286902	0.917	0.709	1	3	Activated Tregs	VMP1
0.000433431	0.488191	0.879	0.79	1	3	Activated Tregs	BZW1
0.000451884	0.640904	0.485	0.362	1	3	Activated Tregs	ACBD3
0.000457615	0.672077	0.356	0.223	1	3	Activated Tregs	PLEKHA2
0.00046999	0.487233	0.492	0.348	1	3	Activated Tregs	IPCEF1
0.000471077	0.361373	0.705	0.605	1	3	Activated Tregs	MIER1
0.000516669	0.54239	0.652	0.517	1	3	Activated Tregs	YTHDC1
0.000556346	0.417255	0.576	0.412	1	3	Activated Tregs	UXS1
0.000582493	0.622674	0.674	0.561	1	3	Activated Tregs	RHOH
0.000630462	1.00398	0.258	0.147	1	3	Activated Tregs	MIR3142HG
0.000638004	0.742161	0.295	0.184	1	3	Activated Tregs	POM121C
0.000651251	0.375203	0.917	0.818	1	3	Activated Tregs	ABHD17A
0.000692265	0.710543	0.318	0.204	1	3	Activated Tregs	AKAP5
0.000716249	0.419152	0.652	0.568	1	3	Activated Tregs	KRAS
0.000740215	0.383888	0.833	0.719	1	3	Activated Tregs	PRPF38B
0.000769568	0.274712	1	0.99	1	3	Activated Tregs	CLIC1
0.000807296	0.294409	0.97	0.919	1	3	Activated Tregs	TIGIT
0.000916212	0.511542	0.72	0.631	1	3	Activated Tregs	RAB8B
0.000945923	0.538144	0.644	0.524	1	3	Activated Tregs	TNIP2
0.000955442	0.802883	0.371	0.248	1	3	Activated Tregs	PELI1
0.000992506	0.872163	0.303	0.196	1	3	Activated Tregs	TLNRD1
0.000997939	0.41088	0.553	0.401	1	3	Activated Tregs	MLLT6
0.00100557	0.473028	0.811	0.717	1	3	Activated Tregs	BPTF
0.0011354	0.786463	0.333	0.212	1	3	Activated Tregs	PITPNM1
0.00117025	0.76585	0.348	0.24	1	3	Activated Tregs	SIRT2
0.00119681	0.456204	0.47	0.338	1	3	Activated Tregs	DDX39B
0.00124092	0.431599	0.553	0.402	1	3	Activated Tregs	RBBP6
0.00133937	0.467826	0.492	0.356	1	3	Activated Tregs	TRPS1
0.00141039	0.71137	0.288	0.18	1	3	Activated Tregs	SLA2
0.00142591	0.624517	0.311	0.193	1	3	Activated Tregs	SLMAP
0.00143406	0.520337	0.485	0.345	1	3	Activated Tregs	UBQLN1
0.00144501	0.403115	0.886	0.799	1	3	Activated Tregs	ARHGAP30
0.00145312	0.55182	0.348	0.232	1	3	Activated Tregs	CGAS
0.00145799	0.481656	0.333	0.209	1	3	Activated Tregs	OSBPL9
0.00151017	0.912627	0.258	0.161	1	3	Activated Tregs	NEU1
0.00154567	0.461646	0.636	0.523	1	3	Activated Tregs	SNX9
0.0015735	1.0268	0.258	0.16	1	3	Activated Tregs	ING5
0.00160244	0.612083	0.606	0.506	1	3	Activated Tregs	FUBP1
0.00160372	0.260113	0.947	0.899	1	3	Activated Tregs	RBM39
0.00163507	0.664661	0.545	0.437	1	3	Activated Tregs	RNF126
0.00173965	0.734766	0.409	0.305	1	3	Activated Tregs	GARS1
0.00185537	0.624174	0.371	0.257	1	3	Activated Tregs	TMBIM1
0.00190732	1.17632	0.25	0.157	1	3	Activated Tregs	DUSP5
0.00199104	0.637827	0.341	0.237	1	3	Activated Tregs	STAT6
0.00199905	0.637429	0.311	0.201	1	3	Activated Tregs	HEXD
0.00201791	0.342233	0.75	0.663	1	3	Activated Tregs	VASP
0.00203259	0.311	0.856	0.742	1	3	Activated Tregs	UBE2B
0.0020753	0.532134	0.568	0.464	1	3	Activated Tregs	PTPN22
0.00209728	0.685325	0.303	0.193	1	3	Activated Tregs	NCOA2
0.0021054	0.407699	0.5	0.371	1	3	Activated Tregs	MIDN
0.00214313	0.269411	0.795	0.706	1	3	Activated Tregs	ZNF706
0.00217845	0.613021	0.447	0.339	1	3	Activated Tregs	CTDSP1
0.00218095	0.413752	0.788	0.718	1	3	Activated Tregs	RHOG
0.0022351	0.523077	0.386	0.273	1	3	Activated Tregs	TTF1
0.00227722	0.453872	0.394	0.266	1	3	Activated Tregs	MEF2A
0.00246021	0.337242	0.977	0.933	1	3	Activated Tregs	LCP1
0.00263345	0.49338	0.773	0.701	1	3	Activated Tregs	WNK1
0.0026464	0.511595	0.455	0.327	1	3	Activated Tregs	CCSER2
0.00265342	0.550576	0.273	0.168	1	3	Activated Tregs	BLTP3B
0.00273518	0.673798	0.371	0.259	1	3	Activated Tregs	TNKS2
0.00273719	0.625241	0.409	0.286	1	3	Activated Tregs	PLEKHB2
0.00281886	0.575706	0.417	0.305	1	3	Activated Tregs	TBX21
0.00290884	0.33282	0.848	0.797	1	3	Activated Tregs	SMCHD1
0.00293947	0.649954	0.333	0.227	1	3	Activated Tregs	AFF4
0.00294542	0.665981	0.462	0.38	1	3	Activated Tregs	CDC73
0.00312911	0.531832	0.424	0.316	1	3	Activated Tregs	PLEC
0.00314279	0.359903	0.818	0.803	1	3	Activated Tregs	FLNA
0.00317142	0.630073	0.311	0.211	1	3	Activated Tregs	ARHGEF2
0.0031957	0.347819	0.773	0.682	1	3	Activated Tregs	SQSTM1
0.00335465	0.455988	0.614	0.481	1	3	Activated Tregs	BRD4
0.00336803	0.606057	0.333	0.225	1	3	Activated Tregs	PCNX1
0.00337013	0.577969	0.341	0.234	1	3	Activated Tregs	SNX14
0.00340053	0.373776	0.644	0.515	1	3	Activated Tregs	C16orf87
0.00344563	0.376165	0.455	0.328	1	3	Activated Tregs	CSNK1D
0.00347102	0.630213	0.402	0.3	1	3	Activated Tregs	MYADM
0.00354512	0.595649	0.333	0.226	1	3	Activated Tregs	ILKAP
0.00361382	0.460942	0.477	0.374	1	3	Activated Tregs	ENSG00000268027
0.00364815	0.627099	0.5	0.388	1	3	Activated Tregs	SAFB
0.00364878	0.48963	0.515	0.404	1	3	Activated Tregs	CLK1
0.00368889	0.344303	0.72	0.565	1	3	Activated Tregs	IL2RB
0.00371241	0.634667	0.508	0.409	1	3	Activated Tregs	FRMD4B
0.0037425	0.601943	0.409	0.303	1	3	Activated Tregs	GTF2F2
0.00377074	0.536702	0.682	0.622	1	3	Activated Tregs	STAT3
0.00378478	0.901191	0.25	0.161	1	3	Activated Tregs	VTI1A
0.00383148	0.760567	0.258	0.167	1	3	Activated Tregs	TIPARP
0.00388718	0.378732	0.614	0.479	1	3	Activated Tregs	ERBIN
0.0039048	0.405036	0.818	0.753	1	3	Activated Tregs	ARF6
0.00396877	0.429421	0.341	0.228	1	3	Activated Tregs	MAPRE2
0.0039961	0.516522	0.311	0.205	1	3	Activated Tregs	DLEU2
0.00404719	0.593479	0.614	0.52	1	3	Activated Tregs	SERPINB9
0.00412359	0.339181	0.917	0.893	1	3	Activated Tregs	MCL1
0.00413338	0.360798	0.47	0.334	1	3	Activated Tregs	RERE
0.00424097	0.67046	0.333	0.225	1	3	Activated Tregs	PRDM8
0.00445349	0.371342	0.977	0.94	1	3	Activated Tregs	TRBC2
0.00447692	0.278919	0.621	0.513	1	3	Activated Tregs	ZNF101
0.00460266	0.745187	0.326	0.224	1	3	Activated Tregs	ZFP91
0.00464138	0.675986	0.424	0.324	1	3	Activated Tregs	TMEM243
0.00490163	0.568671	0.295	0.2	1	3	Activated Tregs	MCFD2
0.00497925	0.755743	0.288	0.196	1	3	Activated Tregs	STX12
0.00512201	0.459987	0.326	0.219	1	3	Activated Tregs	RFK
0.00535138	0.824679	0.311	0.222	1	3	Activated Tregs	GABPB1
0.00541423	0.750112	0.265	0.176	1	3	Activated Tregs	STK40
0.00563825	0.295845	0.455	0.326	1	3	Activated Tregs	RSU1
0.00573074	0.298724	0.356	0.24	1	3	Activated Tregs	KMT2E-AS1
0.00579135	0.373039	0.447	0.322	1	3	Activated Tregs	XIAP
0.00592578	0.85525	0.258	0.17	1	3	Activated Tregs	C5orf24
0.00610733	0.609204	0.394	0.284	1	3	Activated Tregs	HBS1L
0.00613758	0.744777	0.265	0.175	1	3	Activated Tregs	MGA
0.00617566	0.465308	0.379	0.269	1	3	Activated Tregs	SAE1
0.00619494	0.461689	0.439	0.32	1	3	Activated Tregs	RPAIN
0.0064549	1.03987	0.455	0.373	1	3	Activated Tregs	TRAF1
0.00651009	0.74578	0.318	0.225	1	3	Activated Tregs	NPC1
0.00653872	0.511257	0.288	0.191	1	3	Activated Tregs	NOL11
0.00656272	0.455471	0.386	0.279	1	3	Activated Tregs	ZMYM2
0.00664667	0.395169	0.841	0.737	1	3	Activated Tregs	TAPBP
0.00671134	0.552624	0.386	0.29	1	3	Activated Tregs	CWC25
0.00677733	0.482711	0.326	0.232	1	3	Activated Tregs	CDR2
0.00682936	0.742183	0.303	0.21	1	3	Activated Tregs	ARRDC2
0.00687594	0.764365	0.28	0.189	1	3	Activated Tregs	UBE4A
0.0069161	0.400125	0.447	0.322	1	3	Activated Tregs	UBE2Q1
0.00701737	0.458991	0.614	0.505	1	3	Activated Tregs	PTPN6
0.0070315	0.771792	0.47	0.384	1	3	Activated Tregs	PHF20L1
0.0070705	0.501093	0.568	0.455	1	3	Activated Tregs	PSTPIP1
0.00713003	0.517866	0.439	0.341	1	3	Activated Tregs	CENPC
0.00714199	0.468585	0.432	0.322	1	3	Activated Tregs	JOSD1
0.00714345	0.38672	0.583	0.459	1	3	Activated Tregs	ANTXR2
0.00735651	0.672159	0.492	0.398	1	3	Activated Tregs	ANKRD10
0.00735896	0.392541	0.508	0.406	1	3	Activated Tregs	MAX
0.00743133	0.573087	0.447	0.345	1	3	Activated Tregs	KAT6B
0.00743593	0.760999	0.258	0.175	1	3	Activated Tregs	DNAJC17
0.0074547	0.336851	0.697	0.635	1	3	Activated Tregs	CRIP1
0.00764672	0.675379	0.258	0.169	1	3	Activated Tregs	TOLLIP
0.00779897	0.584324	0.326	0.227	1	3	Activated Tregs	NOL10
0.00780009	0.599748	0.265	0.176	1	3	Activated Tregs	MTMR6
0.00861524	0.65348	0.326	0.234	1	3	Activated Tregs	SH3BP2
0.00866041	0.519999	0.273	0.18	1	3	Activated Tregs	LINC02195
0.00874388	0.547061	0.28	0.194	1	3	Activated Tregs	MFSD6
0.00882529	0.264732	0.712	0.594	1	3	Activated Tregs	LINC-PINT
0.00900707	0.568098	0.523	0.426	1	3	Activated Tregs	DOCK10
0.00918536	0.294459	0.962	0.925	1	3	Activated Tregs	CAP1
0.00941988	0.567513	0.553	0.452	1	3	Activated Tregs	COPA
0.00966339	0.448525	0.28	0.187	1	3	Activated Tregs	LINC00667
0.00982736	0.414643	0.78	0.712	1	3	Activated Tregs	AKAP9
0.00982956	0.339218	0.591	0.488	1	3	Activated Tregs	RBM38
0.0098789	0.717685	0.288	0.199	1	3	Activated Tregs	PPIL2
