# Supplementary material for: Engineered extracellular vesicles reprogram T cells by targeting PD-1 and PHB1 signaling in inflammatory bowel disease
Source: Signal Transduct Target Ther. 2025 Dec 25;10:418. doi: 10.1038/s41392-025-02516-0 (PMC12738735; doi:10.1038/s41392-025-02516-0)
Supplement: Supplementary file 4 — Supplementary Tables 6 [file 41392_2025_2516_MOESM4_ESM.xlsx]

## Sheet: Supplementary Table 5
Table S6. Differentially expressed genes for PD-L1/miR EV vs PBS in the Treg population
Gene_symbol	p_val	avg_log2FC	FDR
RPS26	2.06215e-167	1.13608	2.0141e-163
ENSG00000294153	9.61282e-100	-1.71033	4.69442e-96
CST7	1.95121e-49	-1.08735	2.38219e-46
GNLY	1.57762e-39	-1.00547	1.54087e-36
IGHG3	2.53366e-30	1.17133	1.54664e-27
HLA-DRB6-ENSG00000290878	1.62416e-22	1.81867	6.34528e-20
TMSB4XP4	2.05147e-22	-1.01297	7.70643e-20
METTL27	3.58312e-20	-2.0318	9.99896e-18
GZMK	5.07949e-18	-1.13684	1.07851e-15
GSTM4	3.20643e-17	-1.55723	6.14063e-15
PGGHG	3.59609e-17	-1.5174	6.75443e-15
ENSG00000291130	4.56809e-17	-2.92777	8.11209e-15
ENSG00000279602	8.95991e-17	1.44231	1.43461e-14
PPM1N	2.91039e-16	-1.40721	4.24266e-14
SMCO4	4.0837e-16	-1.16693	5.78051e-14
LINC00243	2.9122e-15	-1.0336	3.55544e-13
AFDN	4.26062e-15	1.89489	5.01368e-13
PLAUR	1.77856e-14	-2.8009	1.68463e-12
HERC2P3-ENSG00000290376	2.3723e-14	1.01715	2.18587e-12
IFITM1	4.483e-13	-1.11289	2.93862e-11
LRATD2	1.32618e-12	-2.01221	7.66435e-11
CSF2RB	2.50684e-12	-1.05556	1.30402e-10
FZD3	4.21026e-12	1.25919	2.06641e-10
ENSG00000262202	1.14443e-11	-1.21484	4.7615e-10
ARG2	1.83417e-11	1.63118	7.05289e-10
TRAV17	2.60235e-11	1.52726	9.70119e-10
ENSG00000289963	1.79983e-10	1.20422	5.00826e-09
ENSG00000270361	2.60894e-10	-1.16501	6.74115e-09
ENSG00000291214	4.9065e-10	1.24842	1.15474e-08
GZMB	9.82574e-10	-1.95755	2.0765e-08
MTND4P12	1.41001e-09	2.28411	2.78213e-08
RNU5B-1	1.49314e-09	2.21506	2.92842e-08
COL5A3	1.68024e-09	-1.00135	3.21939e-08
IL18RAP	1.8417e-09	-1.8867	3.47928e-08
ENSG00000272426	1.99163e-09	-1.51102	3.71992e-08
MPV17L2	2.1453e-09	-1.07151	3.92487e-08
PTP4A3	4.13825e-09	1.06579	6.56141e-08
LINC01619	4.27761e-09	1.06674	6.70616e-08
NLE1	7.65072e-09	-1.27811	1.09567e-07
ENSG00000289439	1.04781e-08	-1.44871	1.40964e-07
ENSG00000288782	1.04959e-08	2.76976	1.41009e-07
GSTM2	1.17646e-08	-3.05429	1.54214e-07
HMBS	1.34001e-08	1.247	1.71982e-07
GATA3-AS1	1.49354e-08	1.1398	1.87499e-07
TRBV7-2	2.19144e-08	-2.03824	2.5664e-07
BLK	3.30172e-08	5.57367	3.63562e-07
TAF1C	4.35927e-08	-1.0558	4.55752e-07
BAZ2B	4.4942e-08	1.07807	4.66745e-07
GPR55	5.28846e-08	2.71481	5.34151e-07
TBC1D2	6.25787e-08	-1.00702	6.19885e-07
C5AR2	1.46114e-07	1.36488	1.24855e-06
HSBP1L1	1.47044e-07	-1.1107	1.25431e-06
C9orf40	1.57299e-07	-1.51366	1.32054e-06
ESR2	1.97208e-07	1.23398	1.5973e-06
CCR8	2.20522e-07	1.55241	1.75823e-06
LINC01560	2.95093e-07	-1.73848	2.22906e-06
ANK1	3.23379e-07	-1.01233	2.40368e-06
CCL20	3.35146e-07	1.58352	2.47983e-06
SLC25A29	3.74245e-07	2.74627	2.71564e-06
MYOM2	3.95315e-07	1.68596	2.84109e-06
SH2B2	3.99831e-07	-1.55597	2.86511e-06
TRAV3	6.23345e-07	3.74835	4.15942e-06
ENSG00000293879	8.19503e-07	-3.3808	5.25615e-06
CCL3	1.05523e-06	-1.40812	6.50659e-06
SNORD3B-2	1.26848e-06	-1.71928	7.57495e-06
LINC02967	1.30337e-06	-5.18095	7.7433e-06
IGHGP	1.30337e-06	-5.2417	7.7433e-06
CLEC7A	1.50274e-06	1.82611	8.75211e-06
TAMALIN	1.84572e-06	3.24314	1.03903e-05
MAP3K10	2.02538e-06	-1.06077	1.12589e-05
CARNMT1-AS1	2.19816e-06	-1.78673	1.20344e-05
TEKT4P2-ENSG00000291050	2.35442e-06	1.34015	1.27555e-05
BTNL9	2.96248e-06	-1.43479	1.5358e-05
APOBEC3B	3.46177e-06	-1.32135	1.74644e-05
MRC2	3.51353e-06	1.45278	1.76799e-05
MTND6P4	3.80794e-06	-1.18966	1.89562e-05
DISC1	3.84862e-06	-1.02589	1.91063e-05
ENSG00000310481	3.84976e-06	-1.05756	1.91063e-05
RMI2	3.85064e-06	1.6971	1.91063e-05
ENSG00000296453	4.37913e-06	-2.38699	2.12052e-05
SLC19A1	4.63199e-06	-1.1104	2.22422e-05
LACC1	4.86911e-06	1.66076	2.31984e-05
BCAT1	5.17811e-06	-1.59832	2.44558e-05
SDSL	5.33441e-06	-3.5491	2.50438e-05
MAP3K20	5.99307e-06	1.25904	2.75845e-05
HYI	6.01392e-06	1.87086	2.76482e-05
LINC00528	7.19879e-06	-1.50592	3.22378e-05
BTNL8	7.42681e-06	1.76257	3.31525e-05
NUP43	8.4625e-06	1.14698	3.69482e-05
SLCO4A1-AS2	8.76714e-06	-1.03276	3.8091e-05
LINC01063	9.85187e-06	-1.24479	4.20924e-05
GGT7	1.05529e-05	-1.35636	4.45418e-05
TRAV12-2	1.07171e-05	-1.42282	4.51763e-05
APH1B	1.11808e-05	1.21464	4.69286e-05
CD8A	1.13619e-05	-2.15248	4.75661e-05
ENSG00000285589	1.13946e-05	-1.58705	4.76621e-05
ENSG00000304381	1.42788e-05	-2.08649	5.80604e-05
TOGARAM2	1.46776e-05	-1.06969	5.94098e-05
ATP10A	1.55173e-05	-1.04869	6.21903e-05
GOLM1	1.60834e-05	-2.26772	6.40907e-05
PI4KAP1-ENSG00000290425	1.69594e-05	-1.66078	6.69804e-05
KISS1R	1.79004e-05	-1.83836	7.00528e-05
TBC1D24	1.79331e-05	-1.10671	7.01454e-05
ENSG00000267506	1.81106e-05	-1.11599	7.06698e-05
ENSG00000289177	1.88399e-05	1.25906	7.31645e-05
NUDT4B	1.91999e-05	-2.3505	7.42381e-05
ENSG00000251330	2.14032e-05	-2.46913	8.16583e-05
ENSG00000308821	2.14637e-05	-4.08995	8.18251e-05
ENSG00000268030	2.3575e-05	-1.20356	8.87119e-05
RBM47	2.41951e-05	1.34587	9.07154e-05
FAM110C	2.54004e-05	-1.242	9.44369e-05
TRAV35	2.56611e-05	4.11501	9.52973e-05
ENSG00000253720	2.6776e-05	1.11657	9.87616e-05
SOWAHCP2	2.68651e-05	3.03514	9.90528e-05
LINC00926	2.75253e-05	-2.11568	0.000101105
ANKRD44-AS1	2.87737e-05	-1.43815	0.000105059
SLC16A5	2.88028e-05	-1.89607	0.000105087
IL10	2.89217e-05	3.77033	0.000105442
IRS3P	3.07034e-05	-1.05974	0.000110861
POLR2J2	3.11917e-05	-2.63017	0.000112375
ZNF891	3.29361e-05	1.00977	0.00011749
LRFN4	3.32205e-05	1.21	0.000118288
ZNF362	3.36165e-05	-1.17108	0.000119524
TRAV29DV5	3.44515e-05	-1.40331	0.000122137
LINC02055	3.52671e-05	2.93476	0.000124666
CACNA1A	3.54653e-05	1.9184	0.000125186
ENSG00000287665	4.26189e-05	-1.90052	0.000146518
ENSG00000298055	4.3583e-05	-2.04855	0.000149517
ZNF439	4.37457e-05	-2.01924	0.000150023
CTTNBP2NL	5.05712e-05	1.41209	0.000169505
CCL3L3	5.14955e-05	-1.68276	0.000172363
TSHR	5.44409e-05	1.12255	0.000180429
ENSG00000290067	5.84891e-05	1.08025	0.000191314
ZNF8-ERVK3-1	6.00773e-05	4.42655	0.000195977
FBXO27	6.15384e-05	1.08054	0.000200215
BACE2	6.33012e-05	-2.58811	0.00020513
FAM53B-AS1	6.35257e-05	1.18971	0.00020579
TBC1D8	6.49365e-05	2.03366	0.000209859
OSBPL1A	6.51568e-05	2.48506	0.000210306
ENSG00000217825	6.51866e-05	-2.70417	0.000210333
ENSG00000289583	6.71683e-05	1.15613	0.000215729
DHRS11	7.44019e-05	1.80979	0.000235783
FAM24B	7.90679e-05	-1.46423	0.000248794
HPGDS	8.03217e-05	2.6341	0.000251847
RDH5	8.06284e-05	1.5281	0.000252565
CKAP2-DT	8.31617e-05	1.1583	0.000259253
FAM88B	8.57684e-05	1.37203	0.000266106
ENSG00000289253	0.000101175	1.29775	0.000307268
LINC01281	0.000105518	1.17252	0.000318281
PRG4	0.000105993	-1.50766	0.000319319
ENSG00000227486	0.000114309	1.1448	0.000340591
TMCC3	0.000129764	-1.23629	0.000380144
ZNF69	0.000134553	-2.54977	0.000392645
CCDC34	0.00014263	1.07081	0.000413373
ZG16B	0.000145519	1.3267	0.000420622
ENSG00000299840	0.000155207	-1.02874	0.000444548
SLC4A5	0.000155329	-3.40774	0.000444766
ZNF250	0.000156842	-1.63853	0.000448442
ENSG00000286379	0.000160378	-1.36912	0.000457748
ATAD3C	0.000175718	-1.62281	0.000496024
IL24	0.000177291	1.39753	0.000499885
HELLPAR	0.000184933	1.40929	0.000518737
LERFS	0.000196045	1.14891	0.000547078
C2CD4A	0.000199698	-1.42433	0.000555526
MAD1L1	0.000204108	-1.31097	0.00056586
ENSG00000255026	0.000207569	-1.46073	0.000574803
DUOX1	0.000211527	1.27882	0.000584602
LINC01610	0.000224501	-2.1683	0.000615926
ACTG2	0.000239112	-2.03347	0.000651075
MORC2-AS1	0.000243223	1.06857	0.000661162
TRAV5	0.000251563	1.86843	0.000681181
LINC01229	0.000267571	2.42589	0.000720332
ENSG00000289942	0.000272547	-2.91798	0.000731712
ENSG00000304994	0.000277123	1.92405	0.000742773
IGFBP4	0.000303796	-1.13823	0.000804767
SMAD5	0.000325645	1.00277	0.000856836
KLHDC7B-DT	0.000333692	3.63498	0.000875765
ENSG00000287200	0.000348652	-1.33018	0.000909045
AJM1	0.000359579	-1.24285	0.000934254
SENP8	0.000380735	-2.43888	0.000978331
TACO1	0.000391678	-1.11654	0.00100276
ENSG00000296938	0.000393061	-1.38539	0.00100603
L2HGDH	0.000462966	1.14238	0.00116451
ENSG00000293323	0.000476606	-2.58818	0.0011939
ENSG00000289259	0.00050012	-2.27319	0.00124482
NUDT19-DT	0.000501551	-1.55734	0.00124743
ENSG00000279106	0.000516354	-1.32273	0.00127968
DLEU2L	0.000520513	-1.05778	0.00128905
PRELID2	0.000528426	1.52345	0.00130629
LINC03124	0.000537246	1.13544	0.00132378
SYNM	0.00053857	-1.05886	0.00132666
ZNF34	0.000539868	1.19126	0.00132919
TLCD2	0.000595602	1.89601	0.00144996
TRAV8-3	0.000609828	-1.33644	0.00148127
ENSG00000254936	0.000619056	1.06117	0.00150107
ENSG00000306320	0.000622107	-2.94302	0.00150697
PRSS21	0.000640303	2.18524	0.00154442
PRDM10-DT	0.000640411	-1.40683	0.00154442
ENSG00000302822	0.000656146	2.10809	0.00157498
ENSG00000303940	0.000691471	-1.45504	0.00164843
ENSG00000276115	0.000694308	1.38983	0.00165398
ENSG00000236525	0.000712495	-2.74862	0.00169153
RIPOR1	0.000731222	-1.08104	0.00172884
ENSG00000248585	0.000754949	-1.12032	0.00177977
SLC31A2	0.000756901	1.164	0.00178351
ENSG00000272844	0.000759283	-1.52349	0.00178783
CASTOR1	0.0007704	1.40174	0.00181197
ENSG00000296888	0.000809359	1.08409	0.0018916
ENSG00000290093	0.000818913	-2.49259	0.00191164
PYGM	0.000826416	-3.66228	0.00192686
CEP170B	0.000834662	-1.81443	0.00194423
ENSG00000290457	0.000836959	3.80552	0.00194818
ENSG00000230490	0.000839499	-1.92558	0.00195317
CREB3L4	0.00085205	1.51798	0.00197954
ENSG00000279119	0.000856907	-2.04144	0.0019894
ENSG00000300750	0.000869152	-1.53977	0.00201448
RPL7P52	0.000889007	1.36807	0.00205466
ENSG00000227240	0.000895168	-1.2196	0.00206791
RN7SL55P	0.000904955	-2.69605	0.00208854
ENSG00000307884	0.000925464	1.87334	0.00212883
ENSG00000302173	0.000932536	-3.02093	0.00214106
BRCA1	0.000939371	1.01159	0.00215473
ZNF324B	0.000941596	1.53021	0.00215932
CLEC11A	0.000944603	-1.35707	0.00216419
ZNF35	0.000949863	-1.05506	0.00217522
NT5M	0.00104122	-2.89639	0.00236009
PLAT	0.00105935	1.10903	0.00239618
SHISA8	0.00107999	-2.60038	0.00243664
ENSG00000304945	0.00108768	-2.85248	0.00245231
ENSG00000262020	0.0010917	1.34472	0.00246079
ENSG00000261000	0.00109973	-1.59582	0.0024766
AFAP1	0.00111187	2.39606	0.00249935
TRBV7-3	0.00111848	-2.86239	0.00251157
TRBV4-2	0.00113842	-1.37954	0.00255023
RPL21P95	0.00114631	-1.40187	0.00256494
SPATA7	0.00116247	1.14979	0.00259992
ENSG00000259891	0.00120919	-1.78189	0.00269147
ENSG00000279319	0.00125876	-2.67111	0.00279059
ZFP69B	0.001275	-1.15644	0.00282188
VIL1	0.00130458	-2.17592	0.00288212
TRAV27	0.00131204	3.34446	0.00289597
ENSG00000299307	0.00134188	1.57016	0.00295315
NDN	0.001349	-1.5397	0.00296684
SOCS3-DT	0.00136348	-1.91162	0.00299195
WDR86-AS1	0.0013889	1.08449	0.00303952
HARBI1	0.00139009	1.58977	0.00304145
TRAV26-2	0.0014214	1.30207	0.0031023
ENSG00000297045	0.0014372	1.26281	0.00313329
ENSG00000285712	0.00150521	-1.00552	0.00326407
ZSCAN9	0.00155691	1.0075	0.00336349
ITGB8-AS1	0.00169429	1.75738	0.00362897
HMGN1P8	0.00183729	-1.96243	0.00389851
ENSG00000268583	0.00184792	1.69001	0.00391766
ENSG00000273096	0.001871	-1.40706	0.00395815
TRAV38-2DV8	0.0018884	1.13889	0.00399135
C1QTNF6	0.00189452	1.17222	0.00400082
ENSG00000305854	0.00191837	1.02235	0.00404245
ANK3	0.00192315	1.49438	0.00405086
BAIAP3	0.00201377	-1.64611	0.00421682
RASGRP4	0.00203381	1.26422	0.00425358
CLDN5	0.00203941	1.82236	0.00426347
CAV1	0.00207909	-1.36924	0.00433992
ENSG00000227388	0.00212388	1.71123	0.00442018
TRAV41	0.00212512	2.16798	0.00442182
ENSG00000279236	0.00213734	-1.42511	0.00444346
ENSG00000288939	0.00217781	-1.34277	0.00451542
MRPL53	0.00220261	-1.12247	0.00455588
IL21R-AS1	0.0022106	-2.02156	0.00457047
ENSG00000255320	0.00222958	1.33357	0.0046029
WAPL-DT	0.00225572	-1.09606	0.00464803
SILC1	0.00227587	-2.80634	0.00468559
CLDN7	0.00230674	-1.51713	0.00473916
LINC00910	0.00232553	1.27271	0.00477374
ENSG00000229591	0.00233381	2.73576	0.00478873
ENSG00000289564	0.00236765	1.97496	0.00484797
LINC01291	0.00236898	1.4957	0.00484968
ZRANB3	0.00242641	1.02522	0.00494853
COP1-DT	0.00250956	-1.39527	0.00510005
TRIM45	0.00255287	1.62555	0.00517946
ENSG00000274767	0.00257411	-1.83264	0.00521821
SH3D21	0.00261314	-1.15109	0.00528635
PLXNA1	0.00263161	-1.54023	0.00531602
RPL21P10	0.00269055	-1.07924	0.00541225
ENSG00000306026	0.00284051	1.33038	0.00567812
POLR3DP1	0.0028492	-1.67704	0.00569314
NR4A3	0.0029375	2.32302	0.00585163
ENSG00000288612	0.00295627	-1.46646	0.00588303
TRGV2	0.00295721	-1.11258	0.00588371
TMEM86B	0.00304696	-1.11961	0.00604735
ENSG00000265739	0.00305982	1.01807	0.00606931
SMPD4	0.00306056	1.52702	0.00606955
CENPBD1P-ENSG00000293473	0.00319592	-1.59232	0.00629833
TRAV10	0.00324676	1.26188	0.00638821
RPL34P18	0.00325924	1.66005	0.0064089
SH3RF2	0.00331262	-1.26486	0.00650209
ENSG00000260496	0.00333124	-1.24049	0.00653207
ENSG00000233862	0.00340816	-1.00358	0.00667158
ENSG00000308845	0.00341597	-2.26136	0.00668346
CBX5P1	0.003433	-1.85102	0.0067114
ENSG00000290199	0.0034355	-1.11635	0.00671384
ENSG00000273295	0.00348904	-1.79946	0.00680733
ENSG00000258820	0.00351543	-1.62876	0.00685196
ENSG00000309803	0.003517	2.22058	0.00685229
GLCCI1-DT	0.00354115	-1.14988	0.00688972
ENSG00000303230	0.00356741	-1.10088	0.00693529
ENSG00000232063	0.0035886	-1.45391	0.00697003
ENSG00000213280	0.00362259	1.75192	0.00702578
ENSG00000298460	0.00368214	-1.42767	0.00713277
ENSG00000223599	0.0036908	1.07301	0.00714672
ENSG00000289071	0.00382673	1.09651	0.00739233
TRAV36DV7	0.00382751	1.36648	0.00739239
TCTN1	0.00389999	-1.25526	0.00751602
SMARCE1P1	0.00390175	2.16991	0.00751644
ENSG00000253667	0.00398036	-1.86803	0.00764827
CD80	0.00398713	1.04007	0.00765827
RBM44	0.00398917	-1.55889	0.00766068
ENSG00000285923	0.00399642	-1.32824	0.00767159
ENSG00000286147	0.00407875	-1.00142	0.00782129
ENSG00000291262	0.00416925	1.31022	0.00797358
PDE6G	0.00429588	1.59513	0.0081885
DICER1-AS1	0.00430956	1.20689	0.00821138
NHIP	0.00432216	1.49099	0.00823216
HLA-L-ENSG00000291097	0.00433588	1.08988	0.00825594
SLC25A28-DT	0.0044389	-2.03676	0.00842821
ZNF616	0.00449736	1.81863	0.00852429
NME2	0.00449885	-1.0897	0.00852547
ENSG00000307882	0.00462067	1.54267	0.00874105
TNFRSF19	0.0046263	-2.18823	0.00874874
ENSG00000288813	0.00462652	1.02859	0.00874874
NEK5	0.00467973	-1.03096	0.00884079
COLQ	0.00474536	1.23636	0.00894575
HHEX	0.00477218	1.12647	0.00898764
SUGT1P2	0.00479923	-1.0641	0.00903161
ENSG00000279348	0.00485411	2.48899	0.00912083
JAKMIP2	0.00509627	2.39806	0.00952637
RPS15AP1	0.00527052	1.04512	0.00981453
ZC3H11C	0.0053295	-1.31929	0.00990358
SNORA37	0.00540967	-1.11767	0.0100316
B3GNT5	0.00541607	-2.01284	0.0100396
IL6ST-DT	0.00543109	-1.51602	0.0100636
MTCO1P12	0.00554318	1.22051	0.0102306
PPFIBP1	0.00564723	1.29371	0.0104069
MTCYBP18	0.00571087	-1.37639	0.0105043
H2BC11	0.00573144	1.18008	0.0105342
ENSG00000288961	0.0057414	-1.51128	0.0105506
MLLT11	0.00585226	-1.12868	0.0107301
ENSG00000290846	0.005864	1.71186	0.0107475
NINL	0.00590732	-1.13383	0.0108188
SPICE1	0.00595116	1.33972	0.0108889
MAP2K6	0.00598159	-1.28073	0.0109405
ROR2	0.00608997	2.52509	0.0111158
RAB24	0.00609957	-1.19829	0.0111271
DUSP29	0.00619211	1.32492	0.0112707
LINC01237	0.00624155	1.23828	0.0113486
DBF4B	0.00624211	-1.3018	0.0113486
ENSG00000301019	0.00638415	-1.46954	0.0115706
COCH	0.0064509	2.01763	0.0116807
PAFAH1B1P2	0.00647767	-1.74744	0.0117205
ENSG00000304359	0.00650228	-1.04352	0.0117585
ZFP37	0.00725141	-1.05989	0.0129867
HSF5	0.00731904	1.29551	0.0130829
ZNF677	0.00734734	-1.57637	0.0131263
ENSG00000251517	0.00777454	-1.35824	0.0138162
MS4A6A	0.00798559	1.77442	0.0141578
RFX2	0.00801656	2.02783	0.0142075
TVP23C	0.0081121	1.19044	0.0143534
EGR4	0.00811648	-1.85084	0.0143576
SMOX	0.00821426	-1.64866	0.0145132
ENSG00000288704	0.00822457	2.19913	0.0145235
APOA1-AS	0.00827017	1.12604	0.0145935
ENSG00000253557	0.00835774	-2.54375	0.014732
CPA5	0.00838861	-1.28959	0.0147838
SORL1-AS1	0.0089157	-1.22173	0.0156182
DMTF1-AS1	0.00906665	-1.46598	0.0158189
ENSG00000304915	0.00912806	-1.24974	0.0158976
FGGY	0.00922356	-1.21947	0.0160353
PHACTR1	0.00932121	-1.24213	0.0161821
ENSG00000289267	0.00938327	1.47213	0.0162811
BASP1	0.0093949	1.0439	0.0162955
ENSG00000293664	0.00943257	1.65299	0.0163526
TRAV30	0.00957062	2.01352	0.0165591
KANK1	0.00979526	-1.37131	0.016888
ENSG00000301399	0.00981918	-1.22467	0.0169176
CD40	0.009857	1.65713	0.0169734
RB1-DT	0.00991654	2.26758	0.0170609
AHI1-DT	0.0100007	1.08644	0.0171917
ALDH7A1	0.0100852	-1.96253	0.0173237
ZBTB20-AS2	0.0101021	-1.55158	0.0173497
BEST4	0.0101533	-1.72264	0.0174253
CARMIL3	0.0101954	-1.32209	0.0174914
GJD3-AS1	0.0104629	1.64126	0.0178843
FAIM2	0.010696	-1.36004	0.018254
ENSG00000275329	0.0107623	1.29551	0.0183543
RAB3A	0.0108614	-2.23837	0.018504
PIP5K1B	0.0109776	1.01211	0.0186531
ENSG00000297177	0.0110802	1.02908	0.0188014
RN7SL233P	0.0114132	1.14845	0.0193227
IER3-AS1	0.0115575	-1.76735	0.0195501
ENSG00000293141	0.0115738	-1.69149	0.0195708
TCF12-DT	0.0118263	-1.06745	0.0199598
ENSG00000294134	0.0118471	-1.78801	0.0199846
TRIM71	0.0119208	1.6628	0.0200881
TSPAN14-AS1	0.0119681	-1.9653	0.0201609
SIPA1L3	0.0119772	-1.03584	0.0201727
FPASL	0.0120271	1.20606	0.0202533
DMGDH	0.0120879	1.2997	0.0203451
LINC01479	0.0121751	-1.6911	0.0204778
C1orf162	0.0122696	1.19414	0.0206082
ENSG00000309098	0.0125596	-1.81377	0.0210447
ENSG00000306235	0.012932	1.52332	0.0216095
ALG9	0.0129458	1.0995	0.0216251
ATL1	0.0130488	-2.0732	0.0217785
GHRLOS	0.0132001	1.48435	0.021992
ENSG00000248734	0.0132015	1.46063	0.021992
HBEGF	0.0133215	-1.01066	0.0221692
SOCS6	0.0135279	-1.16878	0.0224722
PECAM1	0.0137377	-1.55478	0.0227811
ENSG00000301767	0.0138022	-1.24239	0.022864
H2BC3	0.0139563	1.50638	0.0230879
ENSG00000301957	0.0140227	2.26652	0.0231782
P3H4	0.0141847	1.82007	0.0234148
GRAPL	0.0142303	-1.33623	0.0234736
FRY	0.0146034	2.29752	0.0240201
ENSG00000273314	0.0147455	1.61795	0.0242457
KIF2C	0.0150732	-1.10276	0.0247346
ENSG00000254397	0.0151337	1.0096	0.0248171
ENSG00000226087	0.0151984	-1.29004	0.0249024
ENSG00000230684	0.0152139	1.18267	0.0249236
KCTD21-AS1	0.0155737	1.145	0.0254575
PRORSD1P-ENSG00000293422	0.0157324	-1.15074	0.0256739
JHY	0.0160816	-1.27541	0.0262132
ENSG00000288982	0.0161084	-1.8771	0.0262466
CTF1	0.0161247	-1.93217	0.0262659
BMP2K-DT	0.016136	-1.89135	0.0262754
MCM3AP-AS1	0.0166893	1.00095	0.0270906
ENSG00000267892	0.0168532	-1.18379	0.0273431
RWDD3	0.0170463	1.00516	0.027615
ENSG00000279176	0.0170631	-1.01786	0.0276331
TMC4	0.0172989	-1.46352	0.0279686
ENSG00000271581	0.0174397	1.0953	0.0281637
DNAJA2-DT	0.0178444	1.34819	0.0287365
UFL1-AS1	0.0178919	-1.31704	0.0288034
ENSG00000293160	0.0179612	1.11823	0.0289007
ACACB	0.0181098	-1.2471	0.0291206
IFNGR2	0.0184288	2.326	0.0295702
ENSG00000307568	0.0190045	1.16099	0.0304091
TTYH2	0.0190425	-1.10746	0.0304549
GRIP1	0.0192418	2.09521	0.0307133
MYOF	0.0193875	-1.21993	0.0309156
ENSG00000289191	0.0194747	2.14545	0.0310344
TEX22	0.0197785	-2.08894	0.0314568
ATP8B3	0.0198608	-1.82189	0.0315775
FAM111B	0.0198903	1.06624	0.0316141
ZNF594-DT	0.0200576	1.26173	0.0318593
RPL21P48	0.0202315	1.19289	0.0321197
ENSG00000288745	0.0202929	-1.1557	0.0322015
TRAV2	0.0214029	1.07195	0.0337686
TLE2	0.021541	-1.49637	0.0339615
ENSG00000293957	0.0215919	1.84654	0.0340307
AMZ2P2	0.0217754	1.79629	0.0342867
ENSG00000289858	0.022557	-1.30489	0.035426
ENSG00000299166	0.0225699	1.2653	0.0354406
FSBP	0.0234325	1.34143	0.036636
LINC01948	0.0235483	-1.55999	0.0367935
ENSG00000230515	0.0235715	1.59894	0.0368239
PARP3	0.0238208	1.11484	0.0371576
HKDC1	0.0239814	-1.2539	0.0373925
PARTICL	0.0245495	-1.28885	0.0381867
ENSG00000290460	0.0246721	-1.53581	0.0383591
FCHO2	0.0248015	-1.07556	0.0385359
ENSG00000289596	0.0248151	-1.42264	0.0385509
KCNA2	0.0248469	-1.33305	0.0385941
TRBV19	0.02538	1.01446	0.0392909
NPIPB15	0.0254686	1.18983	0.0394156
ENSG00000300906	0.0256523	-1.29826	0.0396747
ENSG00000300534	0.0258564	2.16068	0.0399587
NEUROG2-AS1	0.026466	-1.33787	0.0408363
CLN6	0.0265492	1.00158	0.0409323
ZNF382	0.0269811	-1.17106	0.0415064
CFL1P1-ENSG00000290782	0.0270519	1.51035	0.0416088
CC2D2A	0.0270879	1.47468	0.0416576
GBA1	0.0276494	1.35836	0.0424476
RTEL1	0.0285721	-1.1999	0.0436515
LINC03062	0.0287683	-1.08762	0.0438962
ENSG00000309281	0.0298849	1.0072	0.0454297
ENSG00000288741	0.0299314	1.30423	0.0454883
ACE	0.0301522	1.64313	0.0457862
ENSG00000286277	0.0301903	1.78075	0.0458298
ENSG00000297354	0.0307562	1.2869	0.0466225
ENSG00000304023	0.0307603	1.72099	0.0466225
LNX1	0.0313168	1.06097	0.0473852
GAR1-DT	0.0326953	-1.6096	0.0492725
